# Supplementary material for: iTRAQ-based proteomic profiling reveals protein alterations after traumatic brain injury and supports thyroxine as a potential treatment
Source: Mol Brain. 2021 Jan 27;14:25. doi: 10.1186/s13041-021-00739-0 (PMC7839205; doi:10.1186/s13041-021-00739-0)
Supplement: Supplementary file 1 — Additional file 1: Table S1. Identified proteins and differentially expressed proteins in iTRAQ. [file 13041_2021_739_MOESM1_ESM.xlsx]

## Sheet: TBI vs sham (24 hours)
Accession	Gene Name	Description	TBI-1	TBI-2	TBI-3	TBI-4	sham-1	sham-2	sham-3	sham-4	P-value	FC
D3ZVU4	Rbks	Ribokinase OS=Rattus norvegicus OX=10116 GN=Rbks PE=1 SV=1	68.1	84.9	69.6	92.7	128.7	121.6	116	118.4	0.00066975	0.650505
P30337	Chn1	N-chimaerin OS=Rattus norvegicus OX=10116 GN=Chn1 PE=1 SV=2	86.6	82.8	69.2	80.1	113.8	109.7	110.8	147.1	0.00574758	0.662027
B1PLB1	Cd34	CD34 antigen (Predicted) OS=Rattus norvegicus OX=10116 GN=Cd34 PE=1 SV=1	85	91.5	83.5	79.7	111.1	110	123.4	115.8	0.000251279	0.737997
Q6XFR6	Gypc	Glycophorin-C OS=Rattus norvegicus OX=10116 GN=Gypc PE=1 SV=1	80.8	95	79.2	92.9	115.4	109.2	118.5	109	0.00144843	0.76952
P08050	Gja1	Gap junction alpha-1 protein OS=Rattus norvegicus OX=10116 GN=Gja1 PE=1 SV=2	87.8	85.4	88.5	86.4	115.6	111.1	106.4	119	9.26979e-05	0.769962
P15384	Kcna3	Potassium voltage-gated channel subfamily A member 3 OS=Rattus norvegicus OX=10116 GN=Kcna3 PE=1 SV=2	89.8	92.8	103.3	69	100.4	111.2	109.1	124.5	0.0416447	0.79717
P49655	Kcnj10	ATP-sensitive inward rectifier potassium channel 10 OS=Rattus norvegicus OX=10116 GN=Kcnj10 PE=1 SV=1	104	80.2	82.7	88.8	103.7	117.2	107.5	115.8	0.0122417	0.800765
Q6P7A9	Gaa	Lysosomal alpha-glucosidase OS=Rattus norvegicus OX=10116 GN=Gaa PE=2 SV=1	96.4	91	82	86.7	106.1	113.3	110.8	113.5	0.000795742	0.802569
D3Z900	Marc2	Mitochondrial amidoxime reducing component 2 OS=Rattus norvegicus OX=10116 GN=Marc2 PE=1 SV=2	89.1	92	87.9	88.7	110.1	110.5	112	109.6	8.87406e-07	0.80891
D4A871	Lmod3	Leiomodin 3 OS=Rattus norvegicus OX=10116 GN=Lmod3 PE=4 SV=3	93.5	94.5	88.1	82	100.9	106.8	125.6	108.5	0.0133483	0.810548
P06685	Atp1a1	Sodium/potassium-transporting ATPase subunit alpha-1 OS=Rattus norvegicus OX=10116 GN=Atp1a1 PE=1 SV=1	89.9	89.4	88.7	90.9	110.1	112.2	106.3	112.5	9.45523e-06	0.813648
D3ZSW9	LOC100910755	RUN and FYVE domain-containing 2 OS=Rattus norvegicus OX=10116 GN=LOC100910755 PE=1 SV=2	86.3	87.3	89.3	96.1	103.3	98.7	121.4	117.6	0.0132808	0.814059
P29101	Syt2	Synaptotagmin-2 OS=Rattus norvegicus OX=10116 GN=Syt2 PE=1 SV=1	89.5	90.4	89.2	90.5	112.1	108.6	112.1	107.5	3.33127e-06	0.816716
P11730	Camk2g	Calcium/calmodulin-dependent protein kinase type II subunit gamma OS=Rattus norvegicus OX=10116 GN=Camk2g PE=1 SV=1	90.6	89.2	89.5	91.2	109.5	110.5	104	115.5	0.000175264	0.82025
B4F7C1	Gpr37l1	G protein-coupled receptor 37-like 1, isoform CRA_a OS=Rattus norvegicus OX=10116 GN=Gpr37l1 PE=1 SV=1	92.3	94.9	85.7	87.9	111.4	121.2	103.5	103.2	0.00598288	0.821307
D4A617	LOC103689954	Ectonucleoside triphosphate diphosphohydrolase 1 OS=Rattus norvegicus OX=10116 GN=LOC103689954 PE=3 SV=2	82.3	96.7	92	89.9	99.7	118.1	109	112.3	0.00706945	0.821908
Q8VHX0	Cacng3	Voltage-dependent calcium channel gamma-3 subunit OS=Rattus norvegicus OX=10116 GN=Cacng3 PE=1 SV=1	90.2	94.9	87.8	88.7	98.5	104.9	115.1	119.9	0.00931094	0.824818
P06686	Atp1a2	Sodium/potassium-transporting ATPase subunit alpha-2 OS=Rattus norvegicus OX=10116 GN=Atp1a2 PE=1 SV=1	89.6	91.7	90	91.4	108.2	113.5	111.6	104.1	0.000121435	0.829218
A0A0G2K2B7	Wdr20	WD repeat domain 20 OS=Rattus norvegicus OX=10116 GN=Wdr20 PE=1 SV=1	99.1	90.3	81.1	92.3	106.3	117.5	96.7	116.7	0.0233981	0.829826
G3V8R5	Lipe	Hormone-sensitive lipase OS=Rattus norvegicus OX=10116 GN=Lipe PE=1 SV=1	100.4	90.2	80.5	91.9	101.5	107.1	101.5	126.9	0.0440209	0.830664
Q9Z2N6	Camk2n2	Calcium/calmodulin-dependent protein kinase II inhibitor 2 OS=Rattus norvegicus OX=10116 GN=Camk2n2 PE=1 SV=1	92.1	92.8	83.2	95.3	112.8	117.9	107	98.8	0.00953372	0.832532
P20760	Igg-2a	Ig gamma-2A chain C region OS=Rattus norvegicus OX=10116 GN=Igg-2a PE=1 SV=1	108	99.7	105.2	124.1	98	92.8	85.3	87	0.0215101	1.20353
Q9QYJ6	Pde10a	cAMP and cAMP-inhibited cGMP 3',5'-cyclic phosphodiesterase 10A OS=Rattus norvegicus OX=10116 GN=Pde10a PE=1 SV=1	109.8	109	107.3	111.4	84.9	88	94.5	95.2	0.000403308	1.20656
D3ZMR1	Tomm7	Translocase of outer mitochondrial membrane 7 OS=Rattus norvegicus OX=10116 GN=Tomm7 PE=1 SV=1	117.2	102.6	107.9	109.8	93	91.1	89.7	88.6	0.00102608	1.20723
P14173	Ddc	Aromatic-L-amino-acid decarboxylase OS=Rattus norvegicus OX=10116 GN=Ddc PE=1 SV=1	112.5	97	113.4	114.7	90.4	91.6	91.1	89.3	0.00415074	1.20751
Q99P74	Rab27b	Ras-related protein Rab-27B OS=Rattus norvegicus OX=10116 GN=Rab27b PE=2 SV=3	101.4	114.4	112.8	109.1	90.3	86.8	100.6	84.5	0.00624572	1.20845
M0RDW3	LOC102556148	N-acetyltransferase 8 (GCN5-related) family member 4 OS=Rattus norvegicus OX=10116 GN=LOC102556148 PE=1 SV=1	117.4	101.8	108	111.3	88.6	95.4	80.7	96.8	0.00786499	1.213
D3ZM03	LOC100912478	Vacuolar ATPase assembly integral membrane protein VMA21 OS=Rattus norvegicus OX=10116 GN=LOC100912478 PE=1 SV=1	112.8	98.2	116.9	111.1	88.3	87.9	95.3	89.7	0.0043981	1.21539
D3ZCC3	Slc24a4	Slc24a4 protein OS=Rattus norvegicus OX=10116 GN=Slc24a4 PE=2 SV=2	105.5	104.1	107.4	122.1	87.1	93.5	74.7	105.8	0.0445991	1.21601
P14942	Gsta4	Glutathione S-transferase alpha-4 OS=Rattus norvegicus OX=10116 GN=Gsta4 PE=1 SV=2	110.3	98.3	126.2	105.1	102.1	94.3	80	83.8	0.0428902	1.22127
R9PXW6	Rasgrp2	RAS guanyl releasing protein 2 (Calcium and DAG-regulated) (Predicted), isoform CRA_b OS=Rattus norvegicus OX=10116 GN=Rasgrp2 PE=1 SV=1	113.9	106.3	112.1	107.5	90.7	82.9	86.9	99.6	0.00250565	1.22133
F1LXF1	Bcr	BCR, RhoGEF and GTPase-activating protein OS=Rattus norvegicus OX=10116 GN=Bcr PE=1 SV=3	104.7	114.2	112.4	108.6	87	78.2	94.2	100.5	0.00879853	1.22228
Q4QQT4	Ppp2r1b	Serine/threonine-protein phosphatase 2A 65 kDa regulatory subunit A beta isoform OS=Rattus norvegicus OX=10116 GN=Ppp2r1b PE=2 SV=1	123.8	99.6	106.1	111.1	71.8	98.9	90.8	97.7	0.0455439	1.22661
Q5FVI0	Arpp21	Arpp-21 protein OS=Rattus norvegicus OX=10116 GN=Arpp21 PE=1 SV=1	110.3	106.5	108.3	115.7	90.7	88.9	92.1	87.6	9.50122e-05	1.22683
Q6JAM9	Tmem35a	Transmembrane protein 35A OS=Rattus norvegicus OX=10116 GN=Tmem35a PE=1 SV=1	113.4	104.6	112.5	110.5	96.7	95	77.2	90.1	0.00543724	1.22841
D3ZEY4	Dgkq	Diacylglycerol kinase OS=Rattus norvegicus OX=10116 GN=Dgkq PE=1 SV=1	116.5	109.4	117.1	98.2	92.3	82.5	95.9	88.1	0.00780767	1.22965
A0A0G2JXN6	Lgals3	Galectin OS=Rattus norvegicus OX=10116 GN=Lgals3 PE=1 SV=1	108.1	114.8	103.3	115.1	82.3	79.5	87.4	109.4	0.0307279	1.23062
D4A1H2	Plcxd3	Phosphatidylinositol-specific phospholipase C, X domain-containing 3 OS=Rattus norvegicus OX=10116 GN=Plcxd3 PE=4 SV=1	119.5	106.3	102.4	113.6	105.1	88.5	85.9	78.6	0.0213635	1.23373
F1LQY6	Necab2	N-terminal EF-hand calcium-binding protein 2 OS=Rattus norvegicus OX=10116 GN=Necab2 PE=1 SV=3	114.1	111.7	103.1	113.1	87.1	89	90.2	91.6	0.000231415	1.23498
F1LST1	Fn1	Fibronectin OS=Rattus norvegicus OX=10116 GN=Fn1 PE=1 SV=3	113.9	104.4	112.2	111.6	87.1	90	81.7	99.1	0.00242903	1.23526
D4A1J3	Palm3	Paralemmin 3 OS=Rattus norvegicus OX=10116 GN=Palm3 PE=1 SV=2	114.1	106.6	110.4	111.7	81.1	85.9	91.4	98.8	0.00200693	1.23964
Q5M971	Mllt11	Protein AF1q OS=Rattus norvegicus OX=10116 GN=Mllt11 PE=1 SV=1	111.8	122.8	96.3	112.4	83.2	86.6	91.1	95.8	0.0121546	1.24278
Q5M7T5	Serpinc1	Serine (Or cysteine) peptidase inhibitor, clade C (Antithrombin), member 1 OS=Rattus norvegicus OX=10116 GN=Serpinc1 PE=1 SV=1	111.8	111.6	110.2	110	92.2	89.8	90	84.4	1.49085e-05	1.24467
A0A0G2K896	RGD1310507	Similar to RIKEN cDNA 1300017J02 OS=Rattus norvegicus OX=10116 GN=RGD1310507 PE=1 SV=1	115.4	109.7	108.1	110.7	86.6	84.6	85.3	99.7	0.00135957	1.24621
P34926	Map1a	Microtubule-associated protein 1A OS=Rattus norvegicus OX=10116 GN=Map1a PE=1 SV=1	111.7	113.1	110.3	109.1	90.1	88.8	81.5	95.4	0.000316072	1.24845
A0A0G2K728	Cdh4	Cadherin-4 OS=Rattus norvegicus OX=10116 GN=Cdh4 PE=4 SV=1	125	115.8	90.4	113.1	86.3	81	90.5	98	0.0353011	1.24874
P49805	Rgs9	Regulator of G-protein signaling 9 OS=Rattus norvegicus OX=10116 GN=Rgs9 PE=2 SV=3	126.6	97.3	107	113.6	76.7	92.9	82.4	103.6	0.0406697	1.25
P22057	Ptgds	Prostaglandin-H2 D-isomerase OS=Rattus norvegicus OX=10116 GN=Ptgds PE=1 SV=2	107.5	108.3	101.9	127	82.9	84.6	94.4	93.4	0.0114023	1.25162
Q8R490	Cdh13	Cadherin 13 OS=Rattus norvegicus OX=10116 GN=Cdh13 PE=1 SV=1	114	111.2	109.7	110.2	86.4	85.2	94.2	89.1	5.26523e-05	1.25416
A0A0G2K613		Uncharacterized protein OS=Rattus norvegicus OX=10116 PE=4 SV=1	109.8	113.8	114.4	107.1	86.6	89	88.8	90.5	2.18994e-05	1.25416
F1M7Z2	Iqca	IQ and AAA domain-containing protein 1 OS=Rattus norvegicus OX=10116 GN=Iqca PE=4 SV=3	115.4	117.1	112.9	100.8	85.7	82.5	99	86.7	0.00425514	1.26081
Q7TSE9	Hax1	HCLS1-associated protein X-1 OS=Rattus norvegicus OX=10116 GN=Hax1 PE=1 SV=1	116.3	103.5	111.2	116	87	102.7	80	83.4	0.00695391	1.26593
Q6J4I0	Ppp1r1b	Protein phosphatase 1 regulatory subunit 1B OS=Rattus norvegicus OX=10116 GN=Ppp1r1b PE=1 SV=1	116	113.4	105.6	111.9	88.4	97.6	79.4	87.6	0.00162739	1.26601
P19944	Rplp1	60S acidic ribosomal protein P1 OS=Rattus norvegicus OX=10116 GN=Rplp1 PE=3 SV=1	89.4	123.2	131.2	104.6	93.1	84.2	90.7	83.6	0.0466816	1.27531
A0A0G2KAY3	Kng1	Kininogen-1 OS=Rattus norvegicus OX=10116 GN=Kng1 PE=4 SV=1	116.7	105.6	110.2	117.9	85	86.9	87.5	90.3	0.000181677	1.28796
A0A0G2JSR6	Gng7	Guanine nucleotide-binding protein subunit gamma OS=Rattus norvegicus OX=10116 GN=Gng7 PE=3 SV=1	117.9	109.4	107.3	116.2	88.2	88.7	78.7	93.6	0.000752683	1.29095
P61459	Pcbd1	Pterin-4-alpha-carbinolamine dehydratase OS=Rattus norvegicus OX=10116 GN=Pcbd1 PE=1 SV=2	109.6	102	119.2	120.4	80.6	87.9	88.9	91.3	0.00197909	1.29395
B4F7E8	Fam129b	Niban-like protein 1 OS=Rattus norvegicus OX=10116 GN=Fam129b PE=1 SV=1	120.1	113.2	113.1	105.8	90.5	88.6	79.4	89.3	0.000521142	1.30017
F1M5V2	Glipr2	GLI pathogenesis-related 2 OS=Rattus norvegicus OX=10116 GN=Glipr2 PE=1 SV=3	103.8	123.4	127	98.4	80.5	75.5	92.7	98.7	0.0251966	1.30282
P19939	Apoc1	Apolipoprotein C-I OS=Rattus norvegicus OX=10116 GN=Apoc1 PE=3 SV=1	124.9	104.1	98.2	125.5	88.8	88.7	81.2	88.5	0.0111287	1.30386
Q5EBC0	Itih4	Inter alpha-trypsin inhibitor, heavy chain 4 OS=Rattus norvegicus OX=10116 GN=Itih4 PE=1 SV=1	113.3	112.8	116	111.1	87.6	82.9	89.1	87.2	3.94682e-06	1.30681
G3V8T7	Tdrkh	RCG51933, isoform CRA_a OS=Rattus norvegicus OX=10116 GN=Tdrkh PE=1 SV=1	135.8	121.4	105.4	92.4	91.5	80	88.8	84.7	0.030583	1.31884
P47727	Cbr1	Carbonyl reductase [NADPH] 1 OS=Rattus norvegicus OX=10116 GN=Cbr1 PE=1 SV=2	102.6	127.2	104.5	121.3	88.4	87.4	89	79.7	0.00517389	1.3225
A0A0G2JVX7	Apoa4	Apolipoprotein A-IV OS=Rattus norvegicus OX=10116 GN=Apoa4 PE=1 SV=1	117.5	110.9	110.8	117.5	81.8	93.6	80	87.9	0.000236506	1.33032
P04094	Penk	Proenkephalin-A OS=Rattus norvegicus OX=10116 GN=Penk PE=1 SV=1	109.9	108.5	124.3	114.6	81.7	84.7	95.1	81.2	0.00101224	1.3344
A0A0G2JZB6		Uncharacterized protein OS=Rattus norvegicus OX=10116 PE=1 SV=1	137.3	119	100.6	100.7	97.3	77.6	90.3	77.2	0.0288193	1.33645
P02764	Orm1	Alpha-1-acid glycoprotein OS=Rattus norvegicus OX=10116 GN=Orm1 PE=2 SV=1	117.9	115.9	109.3	115.3	85	85.5	89.5	81.5	2.21531e-05	1.34231
P62749	Hpcal1	Hippocalcin-like protein 1 OS=Rattus norvegicus OX=10116 GN=Hpcal1 PE=1 SV=2	115.4	114.8	115.1	113.2	80.8	79.8	81.4	99.5	0.000836894	1.34261
P04177	Th	Tyrosine 3-monooxygenase OS=Rattus norvegicus OX=10116 GN=Th PE=1 SV=3	115.2	115.2	109.9	118.4	83.9	84.8	85	87.6	5.14158e-06	1.34398
D3ZTN0	Prkdc	Protein kinase, DNA-activated, catalytic polypeptide OS=Rattus norvegicus OX=10116 GN=Prkdc PE=1 SV=3	104.8	120.9	119.7	113.7	75.6	74.1	105	86.2	0.0102457	1.34673
Q00495	Csf1r	Macrophage colony-stimulating factor 1 receptor OS=Rattus norvegicus OX=10116 GN=Csf1r PE=1 SV=1	144.7	102.9	103.4	108.2	88.7	77.9	81.5	92.7	0.0313166	1.34742
G3V7X2	Scg2	Scg2 protein OS=Rattus norvegicus OX=10116 GN=Scg2 PE=1 SV=2	115.1	106.9	107.3	130.3	83.4	91.1	84.7	81.2	0.0022694	1.35018
Q9QYU4	Crym	Ketimine reductase mu-crystallin OS=Rattus norvegicus OX=10116 GN=Crym PE=1 SV=1	116.4	115.6	115.5	112.7	86.5	86.2	80	87.1	3.39881e-06	1.35433
P07150	Anxa1	Annexin A1 OS=Rattus norvegicus OX=10116 GN=Anxa1 PE=1 SV=2	114	130	101.6	114.6	78.4	83.9	85.7	91.7	0.0033731	1.35472
A0A0G2JZV3	Agtpbp1	ATP/GTP-binding protein 1 OS=Rattus norvegicus OX=10116 GN=Agtpbp1 PE=4 SV=1	95.1	120.5	125.1	119.9	81.1	91.9	79.8	86.5	0.00608586	1.3575
Q68FY4	Gc	Group specific component OS=Rattus norvegicus OX=10116 GN=Gc PE=1 SV=1	114.6	116.7	115.9	113.5	85.5	85	82.7	86	9.24469e-08	1.3582
Q64240	Ambp	Protein AMBP OS=Rattus norvegicus OX=10116 GN=Ambp PE=1 SV=1	120.6	111.6	109.6	119	90.4	80.8	79.8	88.1	0.000195758	1.35889
A0A0G2K3G0	Hrg	Histidine-rich glycoprotein OS=Rattus norvegicus OX=10116 GN=Hrg PE=1 SV=1	110	106.6	128.7	115.9	88.4	80	75.9	94.5	0.00308092	1.36128
P08934	Kng1	Kininogen-1 OS=Rattus norvegicus OX=10116 GN=Kng1 PE=2 SV=1	121.3	122.4	112.3	105.7	106	94.5	60.8	76.9	0.0276775	1.36517
Q9QX79	Fetub	Fetuin-B OS=Rattus norvegicus OX=10116 GN=Fetub PE=2 SV=2	112.4	122.8	115.7	111.6	82.4	82.4	83	89.8	5.82131e-05	1.36996
F1M609	Acox1	Acyl-coenzyme A oxidase OS=Rattus norvegicus OX=10116 GN=Acox1 PE=1 SV=3	121.8	103.6	106.4	131	99.1	77.4	78.8	81.8	0.00864699	1.37289
A0A0G2K9I6	Cp	Ceruloplasmin OS=Rattus norvegicus OX=10116 GN=Cp PE=1 SV=1	114.8	117.3	114.1	118.4	82	86.2	82.7	84.4	4.03617e-07	1.38562
D3ZY96	Ngp	Neutrophilic granule protein OS=Rattus norvegicus OX=10116 GN=Ngp PE=1 SV=1	121.6	107.6	110.5	125	74.2	95.8	71.9	93.4	0.00515972	1.38592
Q07936	Anxa2	Annexin A2 OS=Rattus norvegicus OX=10116 GN=Anxa2 PE=1 SV=2	112.7	119.5	116.9	115.6	83.8	82.9	85.2	83.3	6.46187e-07	1.38634
D3ZGF1	Cd44	CD44 antigen OS=Rattus norvegicus OX=10116 GN=Cd44 PE=1 SV=3	118.1	112.3	115.3	119.4	88.3	89	76.4	81.2	7.40914e-05	1.38877
G3V6X7	LOC108348172	ProSAAS OS=Rattus norvegicus OX=10116 GN=LOC108348172 PE=1 SV=1	118.9	109.8	115.7	121	86.2	92	66.5	89.9	0.00208313	1.39091
M0R3N4	Vat1l	Vesicle amine transport 1-like OS=Rattus norvegicus OX=10116 GN=Vat1l PE=1 SV=2	118.7	118.6	114.3	114	79.4	79.4	87	88.6	2.19803e-05	1.39234
Q5M878	Saa4	Serum amyloid A protein OS=Rattus norvegicus OX=10116 GN=Saa4 PE=1 SV=1	125.1	114.2	111.6	115	82.6	82	78.9	90.6	0.000144702	1.39449
Q5M818	Mrpl16	39S ribosomal protein L16, mitochondrial OS=Rattus norvegicus OX=10116 GN=Mrpl16 PE=2 SV=1	134.5	106.1	92.5	133.1	89.7	95.9	70.3	77.7	0.0312229	1.39748
A0A0G2JWX4	Krt2	Keratin, type II cytoskeletal 2 epidermal OS=Rattus norvegicus OX=10116 GN=Krt2 PE=1 SV=1	117.4	116.2	121	111.8	85.7	89.2	79.5	79	4.01276e-05	1.39892
Q63433	Pkn1	Serine/threonine-protein kinase N1 OS=Rattus norvegicus OX=10116 GN=Pkn1 PE=1 SV=2	112.1	135	110.8	109.2	76	88.4	79.9	88.5	0.00272926	1.40355
A0A0G2K526	Gnal	Guanine nucleotide-binding protein G(olf) subunit alpha OS=Rattus norvegicus OX=10116 GN=Gnal PE=1 SV=1	124	120.2	115	108.9	82.9	84.9	81.3	82.9	5.3789e-05	1.40994
P97738	Nptx2	Neuronal pentraxin-2 OS=Rattus norvegicus OX=10116 GN=Nptx2 PE=1 SV=1	118.6	113.3	118.4	118.6	79.8	80.1	78.9	92.3	5.78024e-05	1.41619
P20761	Igh-1a	Ig gamma-2B chain C region OS=Rattus norvegicus OX=10116 GN=Igh-1a PE=1 SV=1	116.6	120.9	118	115.7	85.6	85.6	75.4	82.2	1.0755e-05	1.43309
A0A0G2JYK0	LOC299282	Serine protease inhibitor A3N OS=Rattus norvegicus OX=10116 GN=LOC299282 PE=1 SV=1	116.7	120.5	118	117.5	78.1	81.8	82.4	84.9	5.21988e-07	1.44468
Q63910	Hba-a3	Alpha globin OS=Rattus norvegicus OX=10116 GN=Hba-a3 PE=1 SV=2	125.4	116	107.5	124.2	75.1	102.9	67.5	81.5	0.00560269	1.44679
P47728	Calb2	Calretinin OS=Rattus norvegicus OX=10116 GN=Calb2 PE=1 SV=1	113.2	124.2	123.3	114.8	78.1	77.9	83.5	85.1	3.12778e-05	1.46488
P01355	Cck	Cholecystokinin OS=Rattus norvegicus OX=10116 GN=Cck PE=1 SV=1	138.9	119.8	100.4	117.4	78.2	81.5	81.5	82.2	0.00292204	1.47341
D3ZQN7	Lamb1	Laminin subunit beta 1 OS=Rattus norvegicus OX=10116 GN=Lamb1 PE=1 SV=3	98.5	144.7	138.1	95.5	73	85.9	96.9	67.3	0.0381073	1.4757
D4AA52	LOC297568	Murinoglobulin-1 OS=Rattus norvegicus OX=10116 GN=LOC297568 PE=1 SV=3	121.9	122.7	119.4	113	83	75.4	81.9	82.6	9.85323e-06	1.47724
P01048	Map1	T-kininogen 1 OS=Rattus norvegicus OX=10116 GN=Map1 PE=1 SV=2	100.4	135.3	137.8	103.7	79.4	70	91.4	82	0.0123002	1.47831
Q4FZU2	Krt6a	Keratin, type II cytoskeletal 6A OS=Rattus norvegicus OX=10116 GN=Krt6a PE=1 SV=1	124.1	100.8	119.7	134	80.9	79.7	56.5	104.3	0.0168519	1.48911
P06866	Hp	Haptoglobin OS=Rattus norvegicus OX=10116 GN=Hp PE=1 SV=3	121.4	122.9	118.4	116.1	84.3	78.6	77	81.3	1.99654e-06	1.49066
Q5I0M1	Apoh	Apolipoprotein H OS=Rattus norvegicus OX=10116 GN=Apoh PE=1 SV=1	105.9	111.4	151.8	109.9	75	79.7	84.2	82.1	0.011163	1.49221
Q6IFW6	Krt10	Keratin, type I cytoskeletal 10 OS=Rattus norvegicus OX=10116 GN=Krt10 PE=3 SV=1	119.2	119.6	120.5	119.8	79.3	80.1	80.1	81.4	3.19691e-10	1.49299
A0A0G2QC06	Tf	Serotransferrin OS=Rattus norvegicus OX=10116 GN=Tf PE=1 SV=1	119	124.3	121.4	115.3	80.5	79.7	80.6	79.4	8.21399e-07	1.49906
P02767	Ttr	Transthyretin OS=Rattus norvegicus OX=10116 GN=Ttr PE=1 SV=1	111.3	121	129.8	118.7	78.4	77.3	82.7	80.7	5.42776e-05	1.50674
F7FHF3	Serpinf2	Serpin family F member 2 OS=Rattus norvegicus OX=10116 GN=Serpinf2 PE=1 SV=1	111.2	124.8	126.5	119.3	72	78.7	82.6	84.9	9.39829e-05	1.51414
D3ZFH5	Itih2	Inter-alpha-trypsin inhibitor heavy chain 2 OS=Rattus norvegicus OX=10116 GN=Itih2 PE=1 SV=3	123.1	125.3	114.6	119.4	73.7	85.7	75.9	82.2	2.78815e-05	1.51937
Q68G38	Tor1a	Torsin-1A OS=Rattus norvegicus OX=10116 GN=Tor1a PE=1 SV=1	92.7	128.9	107.3	153.8	97.1	84.7	69.9	65.6	0.0340837	1.52127
A0A0G2JUX5	Purb	Transcriptional activator protein Pur-beta OS=Rattus norvegicus OX=10116 GN=Purb PE=1 SV=1	122.5	116.3	129	114.9	82.4	80.7	75.9	78.2	2.32399e-05	1.52175
P20156	Vgf	Neurosecretory protein VGF OS=Rattus norvegicus OX=10116 GN=Vgf PE=1 SV=3	105.4	102.3	114.5	163	87	75.1	74.9	77.9	0.0255425	1.54081
M0RBF1	C3	Complement C3 OS=Rattus norvegicus OX=10116 GN=C3 PE=1 SV=1	126.7	119.9	119.5	119.9	77.1	76.1	76.3	84.7	3.874e-06	1.54679
P00697	Lyz1	Lysozyme C-1 OS=Rattus norvegicus OX=10116 GN=Lyz1 PE=1 SV=2	131.7	123	105.3	130.3	76.7	79.5	72.5	80.9	0.000385313	1.58366
A0A0G2JZ73	Serpina1	Alpha-1-antiproteinase OS=Rattus norvegicus OX=10116 GN=Serpina1 PE=1 SV=1	125.5	120.4	119.5	125.1	77	76.4	72	84	4.64029e-06	1.58533
Q62930	C9	Complement component C9 OS=Rattus norvegicus OX=10116 GN=C9 PE=1 SV=1	118.1	134.4	121.6	116.9	72.6	75.5	87.1	73.8	0.000125525	1.589
Q6P6Q2	Krt5	Keratin, type II cytoskeletal 5 OS=Rattus norvegicus OX=10116 GN=Krt5 PE=1 SV=1	122.2	124.5	121.9	122.9	75	81.6	75.2	76.7	1.42972e-07	1.59319
G3V9R9	Afm	Afamin OS=Rattus norvegicus OX=10116 GN=Afm PE=1 SV=1	122.5	127.8	121.9	120.5	77.9	75.5	75.7	78.3	1.95389e-07	1.6028
P24090	Ahsg	Alpha-2-HS-glycoprotein OS=Rattus norvegicus OX=10116 GN=Ahsg PE=1 SV=2	121.8	127.8	123.4	120.4	76	77.6	76	76.9	1.28912e-07	1.60979
P20059	Hpx	Hemopexin OS=Rattus norvegicus OX=10116 GN=Hpx PE=1 SV=3	125	125.4	124	119.8	77.9	76.2	74.9	76.8	5.17363e-08	1.61609
A0A0G2JSK1	Serpina3c	RCG20603 OS=Rattus norvegicus OX=10116 GN=Serpina3c PE=3 SV=1	124.8	128.1	119.3	122.4	77.7	79.9	72.9	74.8	1.16148e-06	1.62005
A0A0H2UHJ1	S100a9	Protein S100-A9 OS=Rattus norvegicus OX=10116 GN=S100a9 PE=1 SV=1	124.5	123.6	121.7	126.2	70.9	73.4	77.5	82.3	1.89143e-06	1.63104
Q6IMF3	Krt1	Keratin, type II cytoskeletal 1 OS=Rattus norvegicus OX=10116 GN=Krt1 PE=2 SV=1	123.4	126.7	121.7	125.4	78.8	78.2	69.3	76.5	1.06339e-06	1.64201
F7F8G2	Brdt	Bromodomain testis-specific protein OS=Rattus norvegicus OX=10116 GN=Brdt PE=4 SV=1	121	130.6	127.3	118.7	78.1	74.1	83	67.2	2.90789e-05	1.6455
P12346	Tf	Serotransferrin OS=Rattus norvegicus OX=10116 GN=Tf PE=1 SV=3	126.5	132.1	124.4	115.9	70.5	84.4	78.8	67.4	7.1536e-05	1.65692
D3ZJF8	Fcgbp	Fc fragment of IgG-binding protein OS=Rattus norvegicus OX=10116 GN=Fcgbp PE=1 SV=3	119.3	127.2	128.3	124.6	76.3	77.1	75.5	71.8	6.82243e-07	1.66079
A0A0H2UHI5	Serpina3n	Serine protease inhibitor A3N OS=Rattus norvegicus OX=10116 GN=Serpina3n PE=1 SV=1	126.4	130.2	122.7	123	73.8	83.2	72.3	68.4	7.54785e-06	1.68727
Q63041	A1m	Alpha-1-macroglobulin OS=Rattus norvegicus OX=10116 GN=A1m PE=1 SV=1	126.3	127.1	128.2	121	76	71.9	73.1	76.5	1.98687e-07	1.68941
P10959	Ces1c	Carboxylesterase 1C OS=Rattus norvegicus OX=10116 GN=Ces1c PE=1 SV=3	127.6	124.1	130.9	120.9	75.3	70.4	71.7	79.2	2.12102e-06	1.69757
Q03626	Mug1	Murinoglobulin-1 OS=Rattus norvegicus OX=10116 GN=Mug1 PE=2 SV=1	123.6	127.9	127.6	126.2	74.8	73.3	72.3	74.3	6.43826e-09	1.71463
Q5BJY9	Krt18	Keratin, type I cytoskeletal 18 OS=Rattus norvegicus OX=10116 GN=Krt18 PE=1 SV=3	117.5	120.2	143.8	124	82.7	74.3	60.8	76.7	0.000425968	1.71647
A0A0H2UI36		Uncharacterized protein OS=Rattus norvegicus OX=10116 PE=1 SV=1	129	130.7	129.3	123.6	76.2	72.3	71	67.9	3.23478e-07	1.78358
P50115	S100a8	Protein S100-A8 OS=Rattus norvegicus OX=10116 GN=S100a8 PE=1 SV=3	128.9	125.6	128.9	130.2	69.9	71.9	71.7	72.9	4.96778e-09	1.7933
P42930	Hspb1	Heat shock protein beta-1 OS=Rattus norvegicus OX=10116 GN=Hspb1 PE=1 SV=1	129.4	129.6	130.2	126.9	73.1	66.2	70.2	74.3	9.32309e-08	1.81853
Q6IFV1	Krt14	Keratin, type I cytoskeletal 14 OS=Rattus norvegicus OX=10116 GN=Krt14 PE=2 SV=1	130.5	133.1	128	125	70.7	75.9	66.1	70.6	5.71847e-07	1.82351
P04639	Apoa1	Apolipoprotein A-I OS=Rattus norvegicus OX=10116 GN=Apoa1 PE=1 SV=2	126.4	135.2	128.2	127	71.6	69.9	70.7	70.9	1.28864e-07	1.8255
P02770	Alb	Serum albumin OS=Rattus norvegicus OX=10116 GN=Alb PE=1 SV=2	127.9	134.3	133.4	125	71.8	69.3	70.4	67.9	2.44773e-07	1.86328
Q62669	LOC103694855	Globin a1 OS=Rattus norvegicus OX=10116 GN=LOC103694855 PE=1 SV=1	127.2	134.9	134	128.8	66.9	66.5	70.7	71.1	1.47423e-07	1.90734
B0BNN3	Ca1	Carbonic anhydrase 1 OS=Rattus norvegicus OX=10116 GN=Ca1 PE=1 SV=1	117.2	144.1	132.2	135.7	63.7	75.7	59.1	72.3	7.71678e-05	1.95421
M0RCX0	Pcbd2	Pterin-4 alpha-carbinolamine dehydratase 2 OS=Rattus norvegicus OX=10116 GN=Pcbd2 PE=1 SV=1	93	189.3	160.8	91.1	67.9	51.1	81.5	65.2	0.038583	2.01054
P02091	Hbb	Hemoglobin subunit beta-1 OS=Rattus norvegicus OX=10116 GN=Hbb PE=1 SV=3	135.4	128.1	142.3	137	66.8	62.1	59.3	68.9	1.1643e-06	2.11124
Q6IFU7	Krt42	Keratin, type I cytoskeletal 42 OS=Rattus norvegicus OX=10116 GN=Krt42 PE=3 SV=1	136.6	140.8	142.1	132.4	63	60.1	66.4	58.6	1.62838e-07	2.22451
P11517		Hemoglobin subunit beta-2 OS=Rattus norvegicus OX=10116 PE=1 SV=2	137	149.4	143.3	133.3	58.1	63.5	57.5	57.9	6.92123e-07	2.37553
P01946	Hba1	Hemoglobin subunit alpha-1/2 OS=Rattus norvegicus OX=10116 GN=Hba1 PE=1 SV=3	148	149.7	145.4	137.4	58.1	59.8	51	50.6	2.72255e-07	2.64465
A0A0G2JSH5	Alb	Serum albumin OS=Rattus norvegicus OX=10116 GN=Alb PE=1 SV=1	147.5	122.8	165.6	173.8	54	46.9	35	54.3	0.000134417	3.20557
F1LRV4	Hspa4	Heat shock 70 kDa protein 4 OS=Rattus norvegicus OX=10116 GN=Hspa4 PE=1 SV=1	173.5	175.1	199.6	168	22.4	19	16.8	25.5	6.17952e-07	8.55675

## Sheet: TBI vsTBI+T4 (13 day)
Accession	Description	Gene Name	TBI-1	TBI-2	TBI-3	TBI-4	TBIT4-1	TBIT4-2	TBIT4-3	TBIT4-4	FC	P-value
A0A0G2JXN6	Galectin OS=Rattus norvegicus OX=10116 GN=Lgals3 PE=1 SV=1	Lgals3	162.9	189	162.7	177	77.3	81	85.9	99.2	0.49653	3.39924e-05
B2RZ29	Mapk1ip1l protein OS=Rattus norvegicus OX=10116 GN=Mapk1ip1l PE=1 SV=1	Mapk1ip1l	112.9	114.5	146.9	111.5	79.6	92.6	44.7	59.4	0.568753	0.00845372
P42930	Heat shock protein beta-1 OS=Rattus norvegicus OX=10116 GN=Hspb1 PE=1 SV=1	Hspb1	190.7	124.3	177.4	152.7	83.7	110.4	79.8	121.2	0.612463	0.01258
F1MA59	Collagen type IV alpha 1 chain OS=Rattus norvegicus OX=10116 GN=Col4a1 PE=1 SV=1	Col4a1	149.9	97.1	138.2	110	80.3	82.5	81.6	81.1	0.65731	0.0133145
P31000	Vimentin OS=Rattus norvegicus OX=10116 GN=Vim PE=1 SV=2	Vim	127.4	153.6	162.8	136.5	85.4	90.6	97.6	120	0.67827	0.00557746
M0RBF1	C3-beta-c OS=Rattus norvegicus OX=10116 GN=C3 PE=1 SV=1	C3	75.2	99.9	117.6	119.1	66.9	73.9	80.4	73.4	0.715396	0.0325741
P02803	Metallothionein-1 OS=Rattus norvegicus OX=10116 GN=Mt1 PE=1 SV=1	Mt1	124.2	126.2	161.1	99.1	87.7	96.1	93.3	89.3	0.717587	0.0312351
F1LM19	Alpha-2-HS-glycoprotein OS=Rattus norvegicus OX=10116 PE=1 SV=3		80.7	95.5	107.5	131.2	74.9	79.6	76.6	66.8	0.718004	0.03779
Q64602	Kynurenine/alpha-aminoadipate aminotransferase, mitochondrial OS=Rattus norvegicus OX=10116 GN=Aadat PE=1 SV=1	Aadat	132.3	103.1	123.7	95.7	85.7	65	82.9	93	0.718118	0.0218917
G3V915	Ribonuclease L OS=Rattus norvegicus OX=10116 GN=Rnasel PE=1 SV=1	Rnasel	128.4	114.5	125.3	87.7	76.1	94.1	72.7	88.6	0.727133	0.0256679
P01048	T-kininogen 1 OS=Rattus norvegicus OX=10116 GN=Map1 PE=1 SV=2	Map1	97	86.2	85.3	89.5	69.1	84.9	55.6	50.9	0.727654	0.0235706
P18614	Integrin alpha-1 OS=Rattus norvegicus OX=10116 GN=Itga1 PE=1 SV=1	Itga1	122.7	101.9	120.8	102.9	86.1	70.9	91.7	78.5	0.729868	0.00567322
A0A1W2Q6C8	Glial fibrillary acidic protein (Fragment) OS=Rattus norvegicus OX=10116 GN=Gfap PE=1 SV=1	Gfap	158.8	124.6	148	117.2	78	98.8	105.8	118.5	0.731134	0.0290213
P55051	Fatty acid-binding protein, brain OS=Rattus norvegicus OX=10116 GN=Fabp7 PE=1 SV=2	Fabp7	127.1	152.2	145	122.8	96	90.8	97.8	119.6	0.738805	0.00932986
F7FJQ3	Epididymal secretory protein E1 OS=Rattus norvegicus OX=10116 GN=Npc2 PE=1 SV=1	Npc2	103.5	142.6	124.5	131.7	91.8	90.4	92.9	99.4	0.74557	0.00932617
A0A0G2JYK0	Serine protease inhibitor A3N OS=Rattus norvegicus OX=10116 GN=LOC299282 PE=1 SV=1	LOC299282	87.5	94.2	112.9	124.8	83.3	72.3	87.7	69.4	0.745589	0.0320456
Q01177	Plasminogen OS=Rattus norvegicus OX=10116 GN=Plg PE=2 SV=2	Plg	101.5	100.6	114.9	107.6	69.6	76.5	90.1	83.1	0.752002	0.00304287
D3ZHV3	Metallothionein OS=Rattus norvegicus OX=10116 GN=Mt1m PE=3 SV=1	Mt1m	137.8	133.2	156.8	114.4	103.1	104.6	93	107.4	0.752674	0.0110596
E9PSP1	Phospholipid transfer protein OS=Rattus norvegicus OX=10116 GN=Pltp PE=1 SV=1	Pltp	119.3	140.2	119.4	115	92.3	81.3	101.7	98.1	0.756023	0.00583297
P07151	Beta-2-microglobulin OS=Rattus norvegicus OX=10116 GN=B2m PE=1 SV=1	B2m	117.4	144.7	126.5	111.3	92.6	80.1	98.3	108.6	0.759352	0.0185788
P01355	Cholecystokinin OS=Rattus norvegicus OX=10116 GN=Cck PE=1 SV=1	Cck	150.3	99.8	129.6	116	94	92.6	99.1	93.5	0.764979	0.0356678
D3ZWP6	Plexin A2 OS=Rattus norvegicus OX=10116 GN=Plxna2 PE=3 SV=1	Plxna2	122.4	88.5	113	122.2	93.1	86.7	70	96.9	0.77718	0.0467136
A0A0G2JYN0	DDB1- and CUL4-associated factor 8 OS=Rattus norvegicus OX=10116 GN=Dcaf8 PE=1 SV=1	Dcaf8	116.3	94.7	111	85.2	84.8	88.3	72.3	72.5	0.780697	0.036107
D3ZGF1	CD44 antigen OS=Rattus norvegicus OX=10116 GN=Cd44 PE=1 SV=3	Cd44	117.9	135.5	152.2	125.2	111	100.1	86.8	117.6	0.782781	0.0283324
P47819	Glial fibrillary acidic protein OS=Rattus norvegicus OX=10116 GN=Gfap PE=1 SV=2	Gfap	123.7	152.5	143.6	117.6	90.6	94.3	113.5	122.6	0.783402	0.0411048
Q641X3	Beta-hexosaminidase subunit alpha OS=Rattus norvegicus OX=10116 GN=Hexa PE=2 SV=1	Hexa	104.1	123.4	131.7	115.8	89.9	98.3	93.9	92.1	0.787789	0.00627458
A0A096MK30	Moesin OS=Rattus norvegicus OX=10116 GN=Msn PE=1 SV=1	Msn	129	125.7	125.3	127.8	95.1	97.6	94.2	115.7	0.792832	0.00219188
B2RZ27	SH3 domain binding glutamic acid-rich protein-like 3 OS=Rattus norvegicus OX=10116 GN=Sh3bgrl3 PE=1 SV=1	Sh3bgrl3	110.2	122.5	130.7	114.2	102.5	95.2	93.6	87.8	0.79376	0.00409094
Q6MG61	Chloride intracellular channel protein 1 OS=Rattus norvegicus OX=10116 GN=Clic1 PE=1 SV=1	Clic1	104.1	129.2	139.4	130.7	99.1	100.7	91.4	110.4	0.797775	0.02458
Q68FT3	Pyridine nucleotide-disulfide oxidoreductase domain-containing protein 2 OS=Rattus norvegicus OX=10116 GN=Pyroxd2 PE=2 SV=1	Pyroxd2	116.1	111.5	129	123.4	102.1	98.1	85.9	97.1	0.798333	0.00349542
F1LNL3	ATP-binding cassette subfamily A member 1 OS=Rattus norvegicus OX=10116 GN=Abca1 PE=1 SV=3	Abca1	112.1	114.7	127.2	95.5	81.9	91.6	95.9	91	0.80178	0.0207396
Q5BJQ0	Atypical kinase COQ8A, mitochondrial OS=Rattus norvegicus OX=10116 GN=Coq8a PE=2 SV=1	Coq8a	100.1	117.7	109.5	114	96.1	83.5	85.1	89.6	0.802855	0.00370392
D3ZLK9	ATP-dependent (S)-NAD(P)H-hydrate dehydratase OS=Rattus norvegicus OX=10116 GN=Naxd PE=1 SV=2	Naxd	102.3	128.1	99.6	119.4	91.3	91.5	89.5	89.8	0.805741	0.0190226
Q6IN22	Cathepsin B OS=Rattus norvegicus OX=10116 GN=Ctsb PE=1 SV=1	Ctsb	109.5	120.7	130	103.2	94.1	92.6	89.7	97.9	0.807726	0.011346
F1M6Q3	Collagen type IV alpha 2 chain OS=Rattus norvegicus OX=10116 GN=Col4a2 PE=1 SV=3	Col4a2	119.7	100.2	111.9	114	85	97.6	92.5	87.2	0.812696	0.00570451
P97689	Urea transporter 1 OS=Rattus norvegicus OX=10116 GN=Slc14a1 PE=2 SV=2	Slc14a1	126.2	123.3	112.5	105.3	105.9	92.8	94	90.7	0.820458	0.0122382
P02650	Apolipoprotein E OS=Rattus norvegicus OX=10116 GN=Apoe PE=1 SV=2	Apoe	123	122.6	119.3	113.3	86.6	96.2	95.7	116.2	0.825387	0.0199076
G3V828	Canopy FGF-signaling regulator 3 OS=Rattus norvegicus OX=10116 GN=Cnpy3 PE=1 SV=1	Cnpy3	109.5	114.3	114.7	102	85.2	84.7	95.2	98.9	0.826334	0.00619243
D4AD33	RNA guanine-7 methyltransferase-activating subunit OS=Rattus norvegicus OX=10116 GN=Ramac PE=1 SV=1	Ramac	110.7	94.6	120.5	94.9	87	90.9	85.7	84.2	0.826717	0.0310649
Q6IN37	GM2 ganglioside activator OS=Rattus norvegicus OX=10116 GN=Gm2a PE=1 SV=1	Gm2a	102	126.9	114.4	126.3	93.8	91.5	106.6	98.2	0.830707	0.025966
P12839	Neurofilament medium polypeptide OS=Rattus norvegicus OX=10116 GN=Nefm PE=1 SV=4	Nefm	91.3	85.1	81.2	100.6	105	110.9	113.9	101.1	1.20296	0.0120457
P19527	Neurofilament light polypeptide OS=Rattus norvegicus OX=10116 GN=Nefl PE=1 SV=3	Nefl	95.4	88.2	79.4	98.2	100.4	108.5	119.9	107.4	1.20764	0.0181665
A0A0G2JZ02	Glycine cleavage system H protein OS=Rattus norvegicus OX=10116 PE=1 SV=1		89	91.2	86.8	92.5	95.4	104.8	125.9	112.4	1.21975	0.0237398
P63055	Calmodulin regulator protein PCP4 OS=Rattus norvegicus OX=10116 GN=Pcp4 PE=1 SV=2	Pcp4	93.1	88	95.2	77.5	108	123.7	99.5	100.6	1.22046	0.0290853
G3V8Q2	Alpha-internexin OS=Rattus norvegicus OX=10116 GN=Ina PE=1 SV=1	Ina	103.5	89.3	80.8	96	109.2	115.4	122.4	109.9	1.2362	0.00880056
D3ZFB6	Proline-rich transmembrane protein 2 OS=Rattus norvegicus OX=10116 GN=Prrt2 PE=1 SV=1	Prrt2	101.3	82.4	84.1	96.5	118.8	115.6	101.3	118.8	1.2476	0.0111803
G3V851	Solute carrier family 17 (Sodium-dependent inorganic phosphate cotransporter), member 6 OS=Rattus norvegicus OX=10116 GN=Slc17a6 PE=4 SV=1	Slc17a6	86.4	82.1	70.5	91.2	95.2	99.7	117	102.7	1.2556	0.0171423
D3ZF13	Acyl carrier protein OS=Rattus norvegicus OX=10116 GN=Ndufab1 PE=1 SV=1	Ndufab1	79.6	93.7	77.1	100	108.5	105.8	128.3	105.7	1.27939	0.0196413
M0RAD5	ATP-dependent Clp protease proteolytic subunit OS=Rattus norvegicus OX=10116 GN=Clpp PE=1 SV=1	Clpp	89	83.3	82.5	75.2	119.5	129.7	99.8	93.6	1.34121	0.0193003
P05503	Cytochrome c oxidase subunit 1 OS=Rattus norvegicus OX=10116 GN=Mtco1 PE=2 SV=3	Mtco1	63.9	86.7	76.2	99.2	136.7	108.7	156	97	1.52883	0.0307973
Q6AY99	Aldo-keto reductase family 1, member B10 (Aldose reductase) OS=Rattus norvegicus OX=10116 GN=Akr1b10 PE=1 SV=1	Akr1b10	109.6	72.6	56.6	49.9	112.9	116.7	96	127.1	1.56806	0.0326928

## Sheet: TBI vs sham (13 day)
Accession	Description	Gene Name	sham-1	sham-2	sham-3	sham-4	TBI-1	TBI-2	TBI-3	TBI-4	P-value	FC
A0A0G2JXN6	Galectin OS=Rattus norvegicus OX=10116 GN=Lgals3 PE=1 SV=1	Lgals3	47.2	42.5	35.9	39.1	162.9	189	162.7	177	1.19533e-06	4.19915
G3V755	Cornifin-A OS=Rattus norvegicus OX=10116 GN=Sprr1a PE=4 SV=1	Sprr1a	35.3	39.8	39.9	46.4	274.9	83.5	156.6	162.8	0.017174	4.1995
P42930	Heat shock protein beta-1 OS=Rattus norvegicus OX=10116 GN=Hspb1 PE=1 SV=1	Hspb1	47.3	43.6	35.5	33.5	190.7	124.3	177.4	152.7	0.000190716	4.0344
P31000	Vimentin OS=Rattus norvegicus OX=10116 GN=Vim PE=1 SV=2	Vim	79.2	63.9	42.9	40.2	127.4	153.6	162.8	136.5	0.000352185	2.56543
Q63041	Alpha-1-macroglobulin OS=Rattus norvegicus OX=10116 GN=A1m PE=1 SV=1	A1m	195.1	202.3	165.6	103.4	57.2	57.8	104	92.2	0.0130947	0.466987
P02803	Metallothionein-1 OS=Rattus norvegicus OX=10116 GN=Mt1 PE=1 SV=1	Mt1	82.3	83.4	57.5	99.6	124.2	126.2	161.1	99.1	0.0226641	1.58178
A0A1W2Q6C8	Glial fibrillary acidic protein (Fragment) OS=Rattus norvegicus OX=10116 GN=Gfap PE=1 SV=1	Gfap	68.9	70.9	55.8	54.6	158.8	124.6	148	117.2	0.000421685	2.19265
P11884	Aldehyde dehydrogenase, mitochondrial OS=Rattus norvegicus OX=10116 GN=Aldh2 PE=1 SV=1	Aldh2	106.7	82.5	83.2	41.1	120.6	107.5	135.1	148.3	0.0226335	1.63158
P55051	Fatty acid-binding protein, brain OS=Rattus norvegicus OX=10116 GN=Fabp7 PE=1 SV=2	Fabp7	62.4	71.5	60.9	53.9	127.1	152.2	145	122.8	8.10444e-05	2.19984
F7FJQ3	Epididymal secretory protein E1 OS=Rattus norvegicus OX=10116 GN=Npc2 PE=1 SV=1	Npc2	95.2	76.5	83.6	68	103.5	142.6	124.5	131.7	0.00432773	1.55367
P04639	Apolipoprotein A-I OS=Rattus norvegicus OX=10116 GN=Apoa1 PE=1 SV=2	Apoa1	191.5	192.7	158.8	105.8	57.4	57.9	101.1	98.6	0.0126013	0.485512
Q63910	Alpha globin OS=Rattus norvegicus OX=10116 GN=Hba-a3 PE=1 SV=2	Hba-a3	160.7	281	241.5	200.1	64.1	31.1	47.1	38.6	0.000619395	0.2048
D3ZHV3	Metallothionein OS=Rattus norvegicus OX=10116 GN=Mt1m PE=3 SV=1	Mt1m	58.3	63	51	77.3	137.8	133.2	156.8	114.4	0.000396134	2.17228
E9PSP1	Phospholipid transfer protein OS=Rattus norvegicus OX=10116 GN=Pltp PE=1 SV=1	Pltp	74.5	92.4	86.3	79.5	119.3	140.2	119.4	115	0.00109976	1.48452
P07151	Beta-2-microglobulin OS=Rattus norvegicus OX=10116 GN=B2m PE=1 SV=1	B2m	84.4	80.7	80.1	75.2	117.4	144.7	126.5	111.3	0.000992633	1.56024
P01355	Cholecystokinin OS=Rattus norvegicus OX=10116 GN=Cck PE=1 SV=1	Cck	60.4	102.8	62.5	99.4	150.3	99.8	129.6	116	0.0346931	1.52476
Q7TP54	Rho family-interacting cell polarization regulator 2 OS=Rattus norvegicus OX=10116 GN=Ripor2 PE=1 SV=1	Ripor2	65.7	86.9	42.1	46.2	109.8	144.6	160.1	124.1	0.00264807	2.23578
D3ZGF1	CD44 antigen OS=Rattus norvegicus OX=10116 GN=Cd44 PE=1 SV=3	Cd44	67.5	67.9	59.8	58.4	117.9	135.5	152.2	125.2	0.000116875	2.09306
P47819	Glial fibrillary acidic protein OS=Rattus norvegicus OX=10116 GN=Gfap PE=1 SV=2	Gfap	62.5	76.4	51.7	51	123.7	152.5	143.6	117.6	0.000338448	2.22434
Q641X3	Beta-hexosaminidase subunit alpha OS=Rattus norvegicus OX=10116 GN=Hexa PE=2 SV=1	Hexa	90.8	93.6	86	80.5	104.1	123.4	131.7	115.8	0.0031566	1.35366
P05964	Protein S100-A6 OS=Rattus norvegicus OX=10116 GN=S100a6 PE=1 SV=3	S100a6	126.4	65.5	49.9	44.2	92.2	129.3	151.9	137.1	0.0484945	1.78497
A0A096MK30	Moesin OS=Rattus norvegicus OX=10116 GN=Msn PE=1 SV=1	Msn	80	72.6	72.3	64.7	129	125.7	125.3	127.8	2.8272e-06	1.75345
D4A3K5	Histone H1.1 OS=Rattus norvegicus OX=10116 GN=H1-1 PE=1 SV=1	H1-1	87.2	72.9	86.5	75.7	104.7	142.3	141.3	101.3	0.0121918	1.51908
B2RZ27	SH3 domain binding glutamic acid-rich protein-like 3 OS=Rattus norvegicus OX=10116 GN=Sh3bgrl3 PE=1 SV=1	Sh3bgrl3	73.8	95.8	83.9	89.8	110.2	122.5	130.7	114.2	0.00214197	1.3912
Q6MG61	Chloride intracellular channel protein 1 OS=Rattus norvegicus OX=10116 GN=Clic1 PE=1 SV=1	Clic1	86.1	80.7	66	62.2	104.1	129.2	139.4	130.7	0.00154719	1.70644
Q68FT3	Pyridine nucleotide-disulfide oxidoreductase domain-containing protein 2 OS=Rattus norvegicus OX=10116 GN=Pyroxd2 PE=2 SV=1	Pyroxd2	74.7	97.4	85.1	79.5	116.1	111.5	129	123.4	0.00121511	1.4256
P14669	Annexin A3 OS=Rattus norvegicus OX=10116 GN=Anxa3 PE=1 SV=4	Anxa3	74.4	89.4	75.1	74.3	105.4	145	132.4	108.3	0.00489802	1.56801
Q6IN22	Cathepsin B OS=Rattus norvegicus OX=10116 GN=Ctsb PE=1 SV=1	Ctsb	90.1	92.9	81.4	97.7	109.5	120.7	130	103.2	0.010186	1.27976
Q6B345	Protein S100-A11 OS=Rattus norvegicus OX=10116 GN=S100a11 PE=3 SV=1	S100a11	96.6	55.3	74.1	66.3	94.1	163.8	122.6	120.7	0.0210515	1.71468
Q7TQ70	Fibrinogen alpha chain OS=Rattus norvegicus OX=10116 GN=Fga PE=1 SV=1	Fga	203.4	155.4	151	98	63	65	110.7	87.3	0.0272574	0.536361
Q5XI38	Lymphocyte cytosolic protein 1 OS=Rattus norvegicus OX=10116 GN=Lcp1 PE=1 SV=1	Lcp1	97.7	94.6	83.4	78.5	92.7	129.9	133.9	109.2	0.0391539	1.31479
P97689	Urea transporter 1 OS=Rattus norvegicus OX=10116 GN=Slc14a1 PE=2 SV=2	Slc14a1	67.7	84.1	99.3	98.3	126.2	123.3	112.5	105.3	0.0158269	1.33744
P06866	Haptoglobin OS=Rattus norvegicus OX=10116 GN=Hp PE=1 SV=3	Hp	203.6	171.1	126.3	132.6	77.4	53.1	116.4	64.2	0.012055	0.491004
P02650	Apolipoprotein E OS=Rattus norvegicus OX=10116 GN=Apoe PE=1 SV=2	Apoe	83.3	88.4	73.6	82	123	122.6	119.3	113.3	6.05048e-05	1.46104
Q6IN37	GM2 ganglioside activator OS=Rattus norvegicus OX=10116 GN=Gm2a PE=1 SV=1	Gm2a	100.6	85.2	79.8	74.7	102	126.9	114.4	126.3	0.0072948	1.37996
A0A0G2K8V5	C-reactive protein OS=Rattus norvegicus OX=10116 GN=Crp PE=1 SV=1	Crp	63.1	87.2	85.5	76.5	124.7	122.2	118.7	118.5	0.000287047	1.55011
P20761	Ig gamma-2B chain C region OS=Rattus norvegicus OX=10116 GN=Igh-1a PE=1 SV=1	Igh-1a	119.3	157	118.1	131	60.7	102.2	101.1	103.7	0.028847	0.699848
M0R4H5	PDZ and LIM domain protein 4 OS=Rattus norvegicus OX=10116 GN=Pdlim4 PE=1 SV=1	Pdlim4	98.8	92	70.4	87.8	110.1	108.2	139.5	105.9	0.0280787	1.32865
P55053	Fatty acid-binding protein 5 OS=Rattus norvegicus OX=10116 GN=Fabp5 PE=1 SV=3	Fabp5	75.5	90	69.4	70.3	109.1	108.9	118.6	150.9	0.00610219	1.59731
G3V836	Clusterin OS=Rattus norvegicus OX=10116 GN=Clu PE=1 SV=1	Clu	74.3	82	77	62.9	117.1	138.4	120.2	116.7	0.000294454	1.66239
D3ZHA0	Filamin-C OS=Rattus norvegicus OX=10116 GN=Flnc PE=1 SV=1	Flnc	87.8	87.5	69.2	80.6	113.5	110.8	135	117.1	0.00163427	1.4654
D3ZFH5	Inter-alpha-trypsin inhibitor heavy chain 2 OS=Rattus norvegicus OX=10116 GN=Itih2 PE=1 SV=3	Itih2	91.1	100.1	76.4	72	93.9	126.4	134.3	113.7	0.0260527	1.37898
A0A0G2QC38	Serine and arginine-rich-splicing factor 11 OS=Rattus norvegicus OX=10116 GN=Srsf11 PE=1 SV=1	Srsf11	87.3	93.5	91.5	90.4	113.1	113	113.9	115.1	2.94071e-06	1.25476
A0A0G2K1L0	Tenascin C OS=Rattus norvegicus OX=10116 GN=Tnc PE=1 SV=1	Tnc	74.6	105.4	86.8	84.8	131	100.4	121.7	107.1	0.0282546	1.30887
Q6AXR4	Beta-hexosaminidase subunit beta OS=Rattus norvegicus OX=10116 GN=Hexb PE=2 SV=1	Hexb	80.7	87.5	78	75.9	102.1	129.9	124.3	118.5	0.00108901	1.47408
Q6P6T6	Cathepsin D OS=Rattus norvegicus OX=10116 GN=Ctsd PE=1 SV=1	Ctsd	81.1	76.6	83.8	78	90.2	152.6	102.7	130.4	0.0322791	1.48951
P02680	Fibrinogen gamma chain OS=Rattus norvegicus OX=10116 GN=Fgg PE=1 SV=3	Fgg	168.5	153.8	145.6	101.3	68.3	72.8	105.8	93.9	0.0150876	0.598735
A0A0G2JYU6	Formin-like 1 OS=Rattus norvegicus OX=10116 GN=Fmnl1 PE=1 SV=1	Fmnl1	90	74.7	93.1	89.4	120.5	132.3	103.7	104.2	0.0124185	1.3269
F1LR42	RUN and FYVE domain-containing 1 OS=Rattus norvegicus OX=10116 GN=Rufy1 PE=1 SV=1	Rufy1	94.5	77.8	83.2	94.4	98	131.4	106.3	122.6	0.0203387	1.3098
F1MAN8	Laminin subunit alpha 5 OS=Rattus norvegicus OX=10116 GN=Lama5 PE=1 SV=2	Lama5	91.9	98.7	83.5	94.8	114.9	97	118.9	117.2	0.0165599	1.21442
D3ZEJ9	Similar to Protein Njmu-R1 OS=Rattus norvegicus OX=10116 GN=RGD1310429 PE=1 SV=2	RGD1310429	74.9	76.2	91.8	99.2	136.9	117	114.8	93.5	0.0307924	1.35107
P14841	Cystatin-C OS=Rattus norvegicus OX=10116 GN=Cst3 PE=1 SV=2	Cst3	104.4	86.7	86	89.1	109.5	114.4	115.7	109.5	0.00420357	1.22638
D3Z8V4	NCK associated protein 1 like (Predicted) OS=Rattus norvegicus OX=10116 GN=Nckap1l PE=1 SV=1	Nckap1l	101.2	94	77.5	76.3	109.9	115.9	123.6	108.9	0.00808555	1.31318
A0A0G2KAM4	Fascin OS=Rattus norvegicus OX=10116 GN=Fscn1 PE=3 SV=1	Fscn1	84	89.4	86.7	97.4	126.4	108.3	116.3	102.3	0.0070008	1.26797
P14659	Heat shock-related 70 kDa protein 2 OS=Rattus norvegicus OX=10116 GN=Hspa2 PE=1 SV=2	Hspa2	88.5	82.7	84.7	88.5	111.3	110.6	132.4	105.8	0.00316753	1.33595
A0A0G2K7W4	Mitogen-activated protein kinase kinase kinase kinase 4 OS=Rattus norvegicus OX=10116 GN=Map4k4 PE=1 SV=1	Map4k4	92.6	92.1	82.3	93.3	112.4	104.1	116.1	118.7	0.00146912	1.25257
Q5XFX0	Transgelin-2 OS=Rattus norvegicus OX=10116 GN=Tagln2 PE=1 SV=1	Tagln2	78.9	77	71.3	69.6	116.5	115.7	120.5	132.2	4.009e-05	1.63376
P63312	Thymosin beta-10 OS=Rattus norvegicus OX=10116 GN=Tmsb10 PE=1 SV=2	Tmsb10	91.1	67.4	88	88.2	129	126.7	108.8	99.7	0.011107	1.38691
P49806	Regulator of G-protein signaling 10 OS=Rattus norvegicus OX=10116 GN=Rgs10 PE=1 SV=2	Rgs10	98.2	95.5	86.2	90	93.4	125.8	116.8	108.3	0.0456875	1.20114
Q5I0D7	Xaa-Pro dipeptidase OS=Rattus norvegicus OX=10116 GN=Pepd PE=2 SV=1	Pepd	73.6	99.2	90.3	85.8	110.4	120.2	116.4	108.2	0.00440678	1.30467
Q62667	Major vault protein OS=Rattus norvegicus OX=10116 GN=Mvp PE=1 SV=4	Mvp	76.5	87.7	66	79.8	126.2	117.5	119.9	112.3	0.000240014	1.53516
P14480	Fibrinogen beta chain OS=Rattus norvegicus OX=10116 GN=Fgb PE=1 SV=4	Fgb	197.5	150.6	167.9	97.7	52.8	68.8	102.1	89.4	0.0190406	0.510184
Q5U3Y8	Transcription factor BTF3 OS=Rattus norvegicus OX=10116 GN=Btf3 PE=1 SV=1	Btf3	89.9	89.4	94.9	85.7	125.1	106.5	105.2	111.8	0.00408781	1.24646
D3ZZR3	Cathepsin S OS=Rattus norvegicus OX=10116 GN=Ctss PE=1 SV=3	Ctss	89.7	82	69	78.6	106.4	126.3	125.2	112.2	0.00116303	1.47228
G3V8R2	Neurocan core protein OS=Rattus norvegicus OX=10116 GN=Ncan PE=1 SV=1	Ncan	76.7	97.5	76.4	95.3	119	111.8	118	106.8	0.00524095	1.31714
Q75WE7	von Willebrand factor A domain-containing protein 5A OS=Rattus norvegicus OX=10116 GN=Vwa5a PE=2 SV=1	Vwa5a	101.6	82.7	86.8	89.5	112	105.1	119.3	111.3	0.004782	1.24154
F1M853	Ribosome-binding protein 1 OS=Rattus norvegicus OX=10116 GN=Rrbp1 PE=1 SV=3	Rrbp1	83.5	85.7	83.6	91.8	119.8	112.6	120	103.2	0.000754316	1.32211
Q9WTT2	Caseinolytic peptidase B protein homolog OS=Rattus norvegicus OX=10116 GN=Clpb PE=2 SV=1	Clpb	127	128.8	138.2	123.3	104.8	82	98.3	78.4	0.00163459	0.702687
M0RBX6	Histone H3 OS=Rattus norvegicus OX=10116 PE=1 SV=1		100.8	90.3	62.9	66.4	95	108.2	141.9	121.7	0.0359881	1.45693
Q8K585	High mobility group protein HMG-I/HMG-Y OS=Rattus norvegicus OX=10116 GN=Hmga1 PE=1 SV=3	Hmga1	95.4	86.6	83.2	91.3	110.1	111	124.2	102	0.00525494	1.2547
P50430	Arylsulfatase B OS=Rattus norvegicus OX=10116 GN=Arsb PE=2 SV=2	Arsb	104.6	87.2	85	84	99.9	115.6	126.5	102.9	0.0359463	1.23309
Q6IMZ3	Annexin OS=Rattus norvegicus OX=10116 GN=Anxa6 PE=1 SV=1	Anxa6	81.8	92.9	90.5	89.9	118.6	121.5	101.9	104.4	0.00600524	1.25711
Q5RJR9	Collagen-binding protein OS=Rattus norvegicus OX=10116 GN=Serpinh1 PE=1 SV=1	Serpinh1	100.5	88.7	80.1	66.4	97.3	111.8	121.3	124.8	0.0195732	1.35597
A0A140TAD1	ADP-sugar pyrophosphatase OS=Rattus norvegicus OX=10116 GN=Nudt5 PE=1 SV=1	Nudt5	75.4	83.1	100.6	98.7	114.5	124.4	104.9	99.5	0.040462	1.23896
P31977	Ezrin OS=Rattus norvegicus OX=10116 GN=Ezr PE=1 SV=3	Ezr	86.9	86.2	83.7	93.6	108.4	119.7	112.5	106.7	0.00051161	1.27654
O88656	Actin-related protein 2/3 complex subunit 1B OS=Rattus norvegicus OX=10116 GN=Arpc1b PE=1 SV=3	Arpc1b	91.2	78.4	66.3	64.2	92.6	129.4	135.6	115.6	0.00897197	1.57681
P97612	Fatty-acid amide hydrolase 1 OS=Rattus norvegicus OX=10116 GN=Faah PE=1 SV=1	Faah	110.8	111.7	126.2	120.2	104.8	96.6	96.4	86.4	0.00688124	0.819364
F7F3I7	RCG62756, isoform CRA_a OS=Rattus norvegicus OX=10116 GN=Sema4a PE=3 SV=1	Sema4a	79	89.7	87	101.6	127.3	98.6	114.4	102.3	0.0373329	1.23873
D3ZYR1	F-BAR domain only protein 2 OS=Rattus norvegicus OX=10116 GN=Fcho2 PE=1 SV=1	Fcho2	72.2	77.4	89.6	97.8	111.9	124.7	126.7	89.7	0.0305197	1.34421
M0R919	Prefoldin subunit 3 OS=Rattus norvegicus OX=10116 GN=Vbp1 PE=1 SV=2	Vbp1	88.9	86.8	77.4	88	118.4	114.2	110.5	107.5	0.00025067	1.32102
P11762	Galectin-1 OS=Rattus norvegicus OX=10116 GN=Lgals1 PE=1 SV=2	Lgals1	100.9	78.4	63.7	61.3	96.6	113.2	121.6	138.3	0.0166549	1.54354
P27008	Poly [ADP-ribose] polymerase 1 OS=Rattus norvegicus OX=10116 GN=Parp1 PE=1 SV=4	Parp1	87.1	79.9	85.2	82.4	98.8	125.8	115.6	113.2	0.00215034	1.35505
A0A0G2JSZ5	Protein disulfide-isomerase A6 OS=Rattus norvegicus OX=10116 GN=Pdia6 PE=1 SV=1	Pdia6	82.2	96.3	92.8	84.9	105.8	111.1	118.5	106.8	0.00270716	1.24144
A0A0G2K8T0	Acid ceramidase OS=Rattus norvegicus OX=10116 GN=Asah1 PE=1 SV=1	Asah1	87.2	102	73.8	92.4	109.2	100.3	128.1	104.9	0.0423422	1.24508
Q5M7W5	Microtubule-associated protein 4 OS=Rattus norvegicus OX=10116 GN=Map4 PE=1 SV=1	Map4	103.7	91	78.3	78.1	106	107	122.9	108.8	0.0181946	1.26659
Q7TP58	Phosphoglycerate mutase OS=Rattus norvegicus OX=10116 GN=Bpgm PE=1 SV=1	Bpgm	106.8	117.8	128.2	121.1	111.8	89.7	91.6	87.2	0.0174009	0.80249
P37397	Calponin-3 OS=Rattus norvegicus OX=10116 GN=Cnn3 PE=1 SV=1	Cnn3	73.8	70.7	68.2	63.7	118.1	127.9	118.8	119.1	3.19634e-06	1.75072
P19132	Ferritin heavy chain OS=Rattus norvegicus OX=10116 GN=Fth1 PE=1 SV=3	Fth1	87.1	95.3	71.5	72	98.6	102.9	125	131	0.016101	1.4038
D3ZEW7	Constitutive NOS OS=Rattus norvegicus OX=10116 GN=Nos1 PE=1 SV=2	Nos1	93.6	89.1	91.1	88.8	111	105.7	116.9	104	0.000947402	1.20684
D3ZCL3	U1 small nuclear ribonucleoprotein C OS=Rattus norvegicus OX=10116 GN=Snrpc PE=3 SV=1	Snrpc	86.4	80.6	93.8	100.9	105	121.1	104.3	107.6	0.0179799	1.21095
Q5HZA4	LysM and putative peptidoglycan-binding domain-containing protein 1 OS=Rattus norvegicus OX=10116 GN=Lysmd1 PE=1 SV=1	Lysmd1	125	99.9	125.3	125.6	100.8	94.1	98.9	84.1	0.015967	0.794241
Q3ZAV2	Y-box-binding protein 1 OS=Rattus norvegicus OX=10116 GN=Ybx1 PE=1 SV=1	Ybx1	104	81.6	84.4	80.7	89	115.2	120.5	118.1	0.0455127	1.26262
Q2LAP6	Testin OS=Rattus norvegicus OX=10116 GN=Tes PE=1 SV=1	Tes	95.7	91.1	90.3	85.4	97	120.2	106.3	112.9	0.0137306	1.20386
D3ZGL1	Rho GTPase-activating protein 25 OS=Rattus norvegicus OX=10116 GN=Arhgap25 PE=1 SV=1	Arhgap25	81.9	90.7	85.6	99.5	117.9	103.5	115.4	102	0.0108059	1.22673
A0A0G2JSV6	Globin c2 OS=Rattus norvegicus OX=10116 GN=Hba-a2 PE=1 SV=1	Hba-a2	254.6	220.6	261.8	211	31.6	28.6	38.9	32.1	3.62841e-06	0.138397
C0JPT7	Filamin A OS=Rattus norvegicus OX=10116 GN=Flna PE=1 SV=1	Flna	111.2	76.5	75.4	71.6	112.9	99.9	113.3	124.5	0.0330498	1.34628
P51583	Multifunctional protein ADE2 OS=Rattus norvegicus OX=10116 GN=Paics PE=1 SV=3	Paics	88.3	92.7	85	93.1	109.4	111.4	107	110	9.2105e-05	1.21916
D3ZTB5	S100 calcium-binding protein A13 OS=Rattus norvegicus OX=10116 GN=S100a13 PE=1 SV=2	S100a13	87.3	94.2	84.1	74.1	93.8	133.2	106.7	114.2	0.0263047	1.31852
Q9EST6	Acidic leucine-rich nuclear phosphoprotein 32 family member B OS=Rattus norvegicus OX=10116 GN=Anp32b PE=1 SV=1	Anp32b	98.5	90.4	84.2	88.5	105.4	110.1	110.3	110.4	0.0011854	1.20631
Q3T1I4	Protein PRRC1 OS=Rattus norvegicus OX=10116 GN=Prrc1 PE=2 SV=1	Prrc1	107.4	91.3	78.1	69.7	101.2	108.6	108.7	124.8	0.0455201	1.27937
P17046	Lysosome-associated membrane glycoprotein 2 OS=Rattus norvegicus OX=10116 GN=Lamp2 PE=1 SV=3	Lamp2	93.1	94.6	85.6	79.9	99.7	120.2	107	112.8	0.00791495	1.2449
P07872	Peroxisomal acyl-coenzyme A oxidase 1 OS=Rattus norvegicus OX=10116 GN=Acox1 PE=1 SV=1	Acox1	80.7	105.6	83.1	92.1	118.1	103.5	102	111.2	0.0350085	1.20277
P85973	Purine nucleoside phosphorylase OS=Rattus norvegicus OX=10116 GN=Pnp PE=1 SV=1	Pnp	78.5	98	93.2	87.5	104.5	118.8	108	105.7	0.00945304	1.2234
A0A140TA89	Glycine amidinotransferase, mitochondrial OS=Rattus norvegicus OX=10116 GN=Gatm PE=1 SV=1	Gatm	102.4	92.1	79.8	85.1	96.1	115.1	114.3	110.1	0.0274538	1.21202
P61928	60S ribosomal protein L37 OS=Rattus norvegicus OX=10116 GN=Rpl37 PE=1 SV=2	Rpl37	82	84.4	86.8	87.9	105.2	119.8	111.2	108.5	0.000262696	1.30372
F7ES73	Negative regulator of ubiquitin-like proteins 1 OS=Rattus norvegicus OX=10116 GN=Nub1 PE=1 SV=1	Nub1	83.7	98.2	76.5	101.3	115.9	112.2	105.1	101.5	0.0319818	1.20851
P17078	60S ribosomal protein L35 OS=Rattus norvegicus OX=10116 GN=Rpl35 PE=1 SV=3	Rpl35	82.7	97.9	83.2	88.3	112.8	108.6	102.8	112.7	0.00245302	1.24084
P57113	Maleylacetoacetate isomerase OS=Rattus norvegicus OX=10116 GN=Gstz1 PE=1 SV=2	Gstz1	77.7	81.3	86.2	88	118.4	103.8	111.2	113.2	0.00031046	1.34034
B2RZD1	Protein transport protein Sec61 subunit beta OS=Rattus norvegicus OX=10116 GN=Sec61b PE=1 SV=1	Sec61b	82.9	103.6	79.6	72.7	114.8	102.4	112.9	113.3	0.011154	1.30874
P40112	Proteasome subunit beta type-3 OS=Rattus norvegicus OX=10116 GN=Psmb3 PE=1 SV=1	Psmb3	68.5	101.4	90.5	95.8	110.9	112.2	101.4	109.4	0.0431491	1.21814
Q62669	Globin a1 OS=Rattus norvegicus OX=10116 GN=LOC103694855 PE=1 SV=1	LOC103694855	295.4	203.1	273.9	191.8	26.9	20.9	38.3	35	0.000187269	0.125596
D3ZYS7	G3BP stress granule assembly factor 1 OS=Rattus norvegicus OX=10116 GN=G3bp1 PE=1 SV=1	G3bp1	60.4	76.2	95.9	100.1	113.5	114.9	112.1	105.1	0.0243798	1.33975
Q9QX67	Death-associated protein 1 OS=Rattus norvegicus OX=10116 GN=Dap PE=1 SV=3	Dap	64.7	84.9	67.9	71.9	96.3	140	116.8	114.2	0.0043518	1.61472
P61805	Dolichyl-diphosphooligosaccharide--protein glycosyltransferase subunit DAD1 OS=Rattus norvegicus OX=10116 GN=Dad1 PE=3 SV=3	Dad1	85.6	87.3	90.7	82.5	114.7	111.9	116.9	94.7	0.00500991	1.26611
Q9JKL3	Apoptosis regulator BAX OS=Rattus norvegicus OX=10116 GN=Bax PE=1 SV=1	Bax	70.7	80.1	85.5	103.8	120.3	103.5	119.2	98.2	0.029776	1.29727
F1M7S3	Alpha-neoendorphin OS=Rattus norvegicus OX=10116 GN=Pdyn PE=3 SV=1	Pdyn	119	109.7	129.7	101.2	103.4	87.4	104.2	84.6	0.0469035	0.825936
O55004	Ribonuclease 4 OS=Rattus norvegicus OX=10116 GN=Rnase4 PE=1 SV=1	Rnase4	138.4	112.6	103.7	111.2	81.1	102.9	94.6	97.6	0.0449152	0.807469
D4A8N2	Ferredoxin 2 OS=Rattus norvegicus OX=10116 GN=Fdx2 PE=1 SV=1	Fdx2	131.2	115.4	117.8	116.8	97.2	84.8	93.9	92.4	0.000771159	0.765378
A0A0G2K613	Uncharacterized protein OS=Rattus norvegicus OX=10116 PE=3 SV=1		93.8	70.7	87.1	81	97.7	115.2	117	114	0.00572333	1.33464
A0A0G2K3Z3	RAB22A, member RAS oncogene family OS=Rattus norvegicus OX=10116 GN=Rab22a PE=1 SV=1	Rab22a	122.3	116.1	105.6	113.8	99	88.8	101.6	90.4	0.00586976	0.82962
B0BNN3	Carbonic anhydrase 1 OS=Rattus norvegicus OX=10116 GN=Ca1 PE=1 SV=1	Ca1	249.1	233.7	280.7	231.7	30.9	27.7	24.9	21.2	1.23502e-06	0.105205
Q68FP1	Gelsolin OS=Rattus norvegicus OX=10116 GN=Gsn PE=1 SV=1	Gsn	87	86	78.3	84	110.9	111.8	105.7	113.4	4.63069e-05	1.31763
P04785	Protein disulfide-isomerase OS=Rattus norvegicus OX=10116 GN=P4hb PE=1 SV=2	P4hb	80.3	89.8	78.7	80.9	105.3	110	109.8	119.2	0.000300446	1.34759
Q68FR6	Elongation factor 1-gamma OS=Rattus norvegicus OX=10116 GN=Eef1g PE=2 SV=3	Eef1g	86.6	91.9	92.8	82.1	109.6	109.4	102.6	110.5	0.000702658	1.22269
A0A0G2K075	Signal sequence receptor subunit alpha OS=Rattus norvegicus OX=10116 GN=Ssr1 PE=1 SV=1	Ssr1	88.3	84	90	83.3	105.5	114	98.4	118.1	0.00295495	1.26157
P62275	40S ribosomal protein S29 OS=Rattus norvegicus OX=10116 GN=Rps29 PE=1 SV=2	Rps29	81	98.5	88.6	83.7	104.8	114.9	98.6	114.2	0.0104566	1.22939
P11517	Hemoglobin subunit beta-2 OS=Rattus norvegicus OX=10116 PE=1 SV=2		278.6	214.5	271.9	222.4	27.6	23.3	29.4	28	1.14125e-05	0.109682
A0A0H2UH99	60S ribosomal protein L24 OS=Rattus norvegicus OX=10116 GN=Rpl24 PE=1 SV=1	Rpl24	83.3	93.2	88.5	87.9	109.8	108	101.2	112.7	0.000804156	1.22329
B5DEN5	Elongation factor 1-beta OS=Rattus norvegicus OX=10116 GN=Eef1b2 PE=1 SV=1	Eef1b2	101.9	89.1	85.6	78.6	100.5	112.9	100.4	116.4	0.0265253	1.21115
M0R4S2	Apolipoprotein D OS=Rattus norvegicus OX=10116 GN=Apod PE=3 SV=1	Apod	93.7	94.3	78.9	76.1	103.5	122.1	101	109.7	0.0133282	1.27201
B2RZB7	Small nuclear ribonucleoprotein Sm D1 OS=Rattus norvegicus OX=10116 GN=Snrpd1 PE=1 SV=1	Snrpd1	85.7	86.9	84.4	98.5	98.2	112.7	117.1	101.9	0.0148838	1.20928
Q66HR2	Microtubule-associated protein RP/EB family member 1 OS=Rattus norvegicus OX=10116 GN=Mapre1 PE=1 SV=3	Mapre1	89.5	87.9	90.2	87.4	103.8	109.9	110.9	105.5	5.01459e-05	1.21155
P62912	60S ribosomal protein L32 OS=Rattus norvegicus OX=10116 GN=Rpl32 PE=1 SV=2	Rpl32	90.7	92.3	86.7	86.6	101.5	108.2	108.4	110.8	0.000318814	1.20376
P41123	60S ribosomal protein L13 OS=Rattus norvegicus OX=10116 GN=Rpl13 PE=1 SV=2	Rpl13	68.7	85.8	81.9	89.8	111.6	114.8	109.9	107.7	0.00087239	1.36113
P63245	Receptor of activated protein C kinase 1 OS=Rattus norvegicus OX=10116 GN=Rack1 PE=1 SV=3	Rack1	83	90.2	88.9	88.5	104.2	112.8	103	110.9	0.000450789	1.22904
P62250	40S ribosomal protein S16 OS=Rattus norvegicus OX=10116 GN=Rps16 PE=1 SV=2	Rps16	82.2	91	88.2	86.7	102.7	112.5	106.1	110.1	0.000329274	1.2393
Q5BK81	Prostaglandin reductase 2 OS=Rattus norvegicus OX=10116 GN=Ptgr2 PE=2 SV=2	Ptgr2	84.9	95.6	81.9	91.9	109.1	108.7	106.2	103.6	0.00165579	1.20689
P62246	40S ribosomal protein S15a OS=Rattus norvegicus OX=10116 GN=Rps15a PE=1 SV=2	Rps15a	84	90.3	91.1	89.1	101.3	113.3	104.4	107.8	0.000984769	1.20395
G3V607	Rab proteins geranylgeranyltransferase component A OS=Rattus norvegicus OX=10116 GN=Chm PE=1 SV=2	Chm	125.3	113.7	98.3	117.2	89.4	97.7	97.7	91.1	0.0176471	0.827063
Q6P7A9	Lysosomal alpha-glucosidase OS=Rattus norvegicus OX=10116 GN=Gaa PE=2 SV=1	Gaa	73.1	75.6	94.2	101.9	116.6	111.9	106.8	95.5	0.0424334	1.24942
P29147	D-beta-hydroxybutyrate dehydrogenase, mitochondrial OS=Rattus norvegicus OX=10116 GN=Bdh1 PE=1 SV=2	Bdh1	69.2	84.2	85.4	103.1	112.9	113.6	106.6	99	0.026618	1.26382
P01946	Hemoglobin subunit alpha-1/2 OS=Rattus norvegicus OX=10116 GN=Hba1 PE=1 SV=3	Hba1	267.1	230.5	261.5	208.6	26.7	22	35.4	32.7	5.22286e-06	0.120699
D3Z9Z0	Ankyrin 1 OS=Rattus norvegicus OX=10116 GN=Ank1 PE=1 SV=1	Ank1	120.5	110.8	115.2	118.1	106.5	82.8	93.7	86.5	0.00552145	0.795308
P05197	Elongation factor 2 OS=Rattus norvegicus OX=10116 GN=Eef2 PE=1 SV=4	Eef2	89.7	89.9	88.6	80.2	97.8	110.2	104.5	114.8	0.00392445	1.22646
P62243	40S ribosomal protein S8 OS=Rattus norvegicus OX=10116 GN=Rps8 PE=1 SV=2	Rps8	78.4	84.3	94	86.5	103.8	114.6	104.4	106.8	0.00182021	1.25175
P38983	40S ribosomal protein SA OS=Rattus norvegicus OX=10116 GN=Rpsa PE=1 SV=3	Rpsa	82	94.1	81.5	87.4	110.6	104.4	105.7	107.7	0.000658316	1.24174
M0R959	Corrinoid adenosyltransferase OS=Rattus norvegicus OX=10116 GN=Mmab PE=1 SV=1	Mmab	121	111.4	106.9	121.2	103.3	88.8	98	80.6	0.01076	0.804995
P62963	Profilin-1 OS=Rattus norvegicus OX=10116 GN=Pfn1 PE=1 SV=2	Pfn1	83.3	93.2	86.6	82.7	105.1	111.5	102.3	108.8	0.000626525	1.23684
D4A8L3	Sphingomyelin phosphodiesterase 3 OS=Rattus norvegicus OX=10116 GN=Smpd3 PE=1 SV=2	Smpd3	115.1	106.1	128.6	111.7	95.3	89.8	97.1	87.6	0.00487429	0.8013
D4A6D8	Leucine-rich repeat transmembrane neuronal protein 1 OS=Rattus norvegicus OX=10116 GN=Lrrtm1 PE=3 SV=1	Lrrtm1	120.8	109.5	102.2	119.6	91	91.2	107.9	84	0.0273218	0.827472
P17136	Small nuclear ribonucleoprotein-associated protein B OS=Rattus norvegicus OX=10116 GN=Snrpb PE=2 SV=2	Snrpb	74.8	92.8	81	95.5	105.3	112.2	101.9	108.4	0.00795119	1.24324
Q7TPI8	Ac2-256 OS=Rattus norvegicus OX=10116 GN=Yipf5 PE=1 SV=1	Yipf5	68.9	96.1	79.7	99.4	115.6	106.4	108.5	97	0.0423681	1.24237
D3ZMS3	Matrilin 4 OS=Rattus norvegicus OX=10116 GN=Matn4 PE=4 SV=1	Matn4	52.9	78.4	99.7	87	125.2	112.1	110.3	92.4	0.0435618	1.38365
A0A0G2K7W6	60S ribosomal protein L27a OS=Rattus norvegicus OX=10116 GN=RGD1562402 PE=3 SV=1	RGD1562402	55.5	85.7	66.7	89.4	120.1	108	105.7	116.4	0.00460372	1.5143
A0A140UHX6	Spectrin beta chain OS=Rattus norvegicus OX=10116 GN=Sptb PE=1 SV=1	Sptb	109.5	114.8	113.8	112.5	97.5	90.5	99.1	86.5	0.000917858	0.829117
Q4V898	RNA-binding motif protein, X chromosome OS=Rattus norvegicus OX=10116 GN=Rbmx PE=1 SV=1	Rbmx	75.8	95.6	82.9	96.1	104	109.6	106.5	103.6	0.012135	1.20919
O35431	Amyloid-beta A4 precursor protein-binding family A member 2 OS=Rattus norvegicus OX=10116 GN=Apba2 PE=1 SV=1	Apba2	135.2	104.6	127.3	101	86.1	91.5	88.9	98.1	0.0257656	0.778893
P14056	Serine/threonine-protein kinase A-Raf OS=Rattus norvegicus OX=10116 GN=Araf PE=1 SV=1	Araf	103.9	128.7	121.8	97.8	95.6	88.6	92.6	95.7	0.0373231	0.823751
D3ZXP3	Histone H2A OS=Rattus norvegicus OX=10116 GN=H2afx PE=1 SV=1	H2afx	82.5	89.6	79.8	91.7	104.9	111.2	105.5	104.8	0.000672155	1.24098
P70500	CDP-diacylglycerol--inositol 3-phosphatidyltransferase OS=Rattus norvegicus OX=10116 GN=Cdipt PE=1 SV=1	Cdipt	78.1	96.9	75.2	96	107.6	95.5	110.2	110	0.0285966	1.2227
P17256	Mevalonate kinase OS=Rattus norvegicus OX=10116 GN=Mvk PE=1 SV=1	Mvk	137.6	102.4	124.7	103.5	96.6	79.3	94.1	92.8	0.0310045	0.774883
A0A0G2JV28	Male-enhanced antigen 1 OS=Rattus norvegicus OX=10116 GN=Mea1 PE=1 SV=1	Mea1	127.4	117.7	132.2	103.1	93.7	89.6	96.3	76.7	0.00710897	0.741674
P63090	Pleiotrophin OS=Rattus norvegicus OX=10116 GN=Ptn PE=1 SV=1	Ptn	87.9	90.2	76.3	94	100.3	112.3	102.2	106.9	0.00769282	1.21039
Q09426	2-hydroxyacylsphingosine 1-beta-galactosyltransferase OS=Rattus norvegicus OX=10116 GN=Ugt8 PE=1 SV=1	Ugt8	81.9	83.9	94.7	77.5	108.9	106.4	105.7	105.1	0.00107477	1.26065
A0A0A0MXX7	Frataxin intermediate form OS=Rattus norvegicus OX=10116 GN=Fxn PE=1 SV=2	Fxn	118.6	119.1	114.2	109.8	92.4	98.5	93.5	79.7	0.00173166	0.788607
D3ZQD3	Oxoglutarate dehydrogenase-like OS=Rattus norvegicus OX=10116 GN=Ogdhl PE=1 SV=2	Ogdhl	102.3	127.8	100.3	126.7	85.4	96.1	90.9	93.4	0.0269849	0.800263
P70583	Deoxyuridine 5'-triphosphate nucleotidohydrolase OS=Rattus norvegicus OX=10116 GN=Dut PE=2 SV=3	Dut	121.5	106.1	106.7	116.9	92.7	83.9	104.1	87.1	0.0118956	0.81516
D4A367	RanBP-type and C3HC4-type zinc finger-containing protein 1 OS=Rattus norvegicus OX=10116 GN=Rbck1 PE=4 SV=2	Rbck1	79.9	87.4	84.3	82.8	107.5	102.8	111	103.3	9.99091e-05	1.26974
Q4V8I6	60S ribosomal protein L11 OS=Rattus norvegicus OX=10116 GN=Rpl11 PE=1 SV=1	Rpl11	74.4	84.5	82.2	93.2	96.9	112.3	107.7	107.2	0.00436226	1.26862
P32736	Opioid-binding protein/cell adhesion molecule OS=Rattus norvegicus OX=10116 GN=Opcml PE=1 SV=2	Opcml	67.1	91.2	81.2	100.7	105	111.9	103.5	100.5	0.0374629	1.23721
M0R8L5	Small integral membrane protein 18 OS=Rattus norvegicus OX=10116 GN=Smim18 PE=4 SV=1	Smim18	113.3	119.7	99.8	121.6	93.9	86.2	99.7	85	0.00983334	0.802817
G3V6Y9	Peptidyl-prolyl cis-trans isomerase G OS=Rattus norvegicus OX=10116 GN=Ppig PE=1 SV=1	Ppig	87.4	85.5	80.2	86.5	108	109.3	97.4	106.3	0.00063596	1.23969
Q5U211	Sorting nexin-3 OS=Rattus norvegicus OX=10116 GN=Snx3 PE=1 SV=1	Snx3	77.5	76.6	95.7	94.3	93.7	115.7	101.2	107.9	0.0376737	1.21622
P0DP31	Calmodulin-3 OS=Rattus norvegicus OX=10116 GN=Calm3 PE=1 SV=1	Calm3	114.8	109.4	117.6	106.8	96.9	92.1	85.8	92	0.000886709	0.817655
Q6TXI6	Hypothetical LOC317456 OS=Rattus norvegicus OX=10116 GN=LOC317456 PE=2 SV=1	LOC317456	116	98.2	124.3	105.5	81	96.4	100	91.3	0.0374895	0.830405
Q9QYC6	Prosaposin receptor GPR37 OS=Rattus norvegicus OX=10116 GN=Gpr37 PE=2 SV=1	Gpr37	120.5	103.3	119.9	113.5	100	86.5	86.7	88.5	0.0034973	0.79112
D4A3X6	Phospholipid-transporting ATPase OS=Rattus norvegicus OX=10116 GN=Atp8a2 PE=1 SV=3	Atp8a2	110.2	109.8	134.3	103.1	92.5	103.3	88	77.1	0.0327879	0.789025
A0A0G2K302	Adaptor-related protein complex 3 subunit sigma 2 OS=Rattus norvegicus OX=10116 GN=Ap3s2 PE=1 SV=1	Ap3s2	115.6	110.6	131.2	109.4	90.2	91.5	92.9	81.8	0.00263989	0.763496
A0A0G2JVU1	Integrin beta OS=Rattus norvegicus OX=10116 GN=Itgb8 PE=1 SV=1	Itgb8	108.2	109.4	120.8	118.6	90	91	92.4	87.7	0.000368112	0.790153
B0BN68	Mitochondrial ribosomal protein S9 OS=Rattus norvegicus OX=10116 GN=Mrps9 PE=1 SV=1	Mrps9	124.4	131.1	134.8	118.9	82.8	84.4	95.3	72.9	0.000289215	0.65868
P23978	Sodium- and chloride-dependent GABA transporter 1 OS=Rattus norvegicus OX=10116 GN=Slc6a1 PE=1 SV=1	Slc6a1	129.3	104.3	128.2	102	85.5	95.9	89.3	86.3	0.0139092	0.769728
D3ZF03	Apoptosis-inducing factor, mitochondria-associated 3 OS=Rattus norvegicus OX=10116 GN=Aifm3 PE=1 SV=1	Aifm3	129.9	101.2	116.8	110.4	90.3	90.6	88.3	90.3	0.00649174	0.784421
B1WC59	Exostoses (Multiple)-like 2, isoform CRA_a OS=Rattus norvegicus OX=10116 GN=Extl2 PE=2 SV=1	Extl2	127.5	97.2	112	130.8	85.9	96	91.1	81	0.0147839	0.757219
Q64611	Cysteine sulfinic acid decarboxylase OS=Rattus norvegicus OX=10116 GN=Csad PE=1 SV=1	Csad	103.1	123.7	110.8	120.1	86.6	87.3	100	84.4	0.00534514	0.782827
B2GUZ6	Reticulon 4-interacting protein 1 OS=Rattus norvegicus OX=10116 GN=Rtn4ip1 PE=1 SV=1	Rtn4ip1	106.1	108.9	119.7	108	83	84.2	96.9	101.3	0.0126406	0.82539
F1LRJ9	Methanethiol oxidase OS=Rattus norvegicus OX=10116 GN=Selenbp1 PE=1 SV=2	Selenbp1	138.8	103.4	113.5	120.4	85.4	83.5	96.5	83.7	0.00771353	0.733249
D4ACG2	2-hydroxyacyl-CoA lyase 2 OS=Rattus norvegicus OX=10116 GN=Ilvbl PE=1 SV=1	Ilvbl	132.3	109.4	115.5	96.3	74	99.3	93.5	91.8	0.0426836	0.790739
Q9JKM5	Sphingosine 1-phosphate receptor 5 OS=Rattus norvegicus OX=10116 GN=S1pr5 PE=1 SV=1	S1pr5	103.3	115.9	110.1	109.4	107.8	86.6	81	88.8	0.0264103	0.83018
A0A0G2K872	Cell adhesion molecule 3 OS=Rattus norvegicus OX=10116 GN=Cadm3 PE=1 SV=1	Cadm3	123.7	94.8	109.9	111.7	84.2	94.5	90	94.6	0.0242388	0.825494
M0R970	Uncharacterized protein OS=Rattus norvegicus OX=10116 PE=1 SV=1		121.5	93.8	136.4	109.3	86.5	92.8	79.7	93.4	0.0299948	0.764425
D4AAR7	Coiled-coil domain-containing 136 OS=Rattus norvegicus OX=10116 GN=Ccdc136 PE=1 SV=3	Ccdc136	117.6	107.4	103.6	118.6	96.6	86.5	83.7	88.5	0.00258277	0.794499
P27139	Carbonic anhydrase 2 OS=Rattus norvegicus OX=10116 GN=Ca2 PE=1 SV=2	Ca2	106.6	117.4	113.6	106.2	95.7	90.6	74.2	96.3	0.00982666	0.803966
P04646	60S ribosomal protein L35a OS=Rattus norvegicus OX=10116 GN=Rpl35a PE=3 SV=1	Rpl35a	79.5	79.5	83.3	79.5	120	93.9	102.7	97.4	0.00772506	1.28651
P49655	ATP-sensitive inward rectifier potassium channel 10 OS=Rattus norvegicus OX=10116 GN=Kcnj10 PE=2 SV=1	Kcnj10	124.8	114.9	112.9	96.7	91.5	89.9	79.9	85	0.00685316	0.770755
P56225	POU domain, class 5, transcription factor 2 OS=Rattus norvegicus OX=10116 GN=Pou5f2 PE=2 SV=2	Pou5f2	89	82.1	78.2	82.2	96.4	109.8	88.5	104.3	0.0170715	1.20362
P48303	Sphingosine 1-phosphate receptor 1 OS=Rattus norvegicus OX=10116 GN=S1pr1 PE=1 SV=1	S1pr1	129.4	110.2	96.7	109.1	89.6	82.9	90.5	83.5	0.0126204	0.777952
P0C5X8	Protein tweety homolog 1 OS=Rattus norvegicus OX=10116 GN=Ttyh1 PE=1 SV=1	Ttyh1	104.9	110.6	98.8	129.6	83.4	87.5	90.6	85.6	0.0121862	0.781933
A0A0G2KBA1	60S ribosomal protein L6 OS=Rattus norvegicus OX=10116 PE=1 SV=1		49	62.2	86.7	86.7	78.8	124	100.1	115	0.0499583	1.46838
G3V851	Solute carrier family 17 (Sodium-dependent inorganic phosphate cotransporter), member 6 OS=Rattus norvegicus OX=10116 GN=Slc17a6 PE=4 SV=1	Slc17a6	126.4	110.2	104.6	114	86.4	82.1	70.5	91.2	0.0027574	0.725395
