# Supplementary material for: iTRAQ-based proteomic profiling reveals protein alterations after traumatic brain injury and supports thyroxine as a potential treatment
Source: Mol Brain. 2021 Jan 27;14:25. doi: 10.1186/s13041-021-00739-0 (PMC7839205; doi:10.1186/s13041-021-00739-0)
Supplement: Supplementary file 2 — Additional file 2: Table S2. Quantitative data of peptides and proteins in PRM. [file 13041_2021_739_MOESM2_ESM.xlsx]

## Sheet: Peptides quantitation
Protein ID	ProteinDescription	Peptide Modified Sequence	Missed Cleavages	Normalized Area								Retention Time
				Sham-1	Sham-2	Sham-3	Sham-4	TBI-1	TBI-2	TBI-3	TBI-4	Sham-1	Sham-2	Sham-3	Sham-4	TBI-1	TBI-2	TBI-3	TBI-4
P02767	Transthyretin OS=Rattus norvegicus OX=10116 GN=Ttr PE=1 SV=1	GSPAVDVAVK	0	67125828	69235210	72277716	67833626	122302036	119820178	111966650	119128888	13.0668	13.1424	13.1176	13.1106	12.8142	13.0729	13.2397	12.756
P02767	Transthyretin OS=Rattus norvegicus OX=10116 GN=Ttr PE=1 SV=1	FTEGVYR	0	80791366	75454706	86725016	87614712	137207400	168551988	158179456	154789732	14.6868	14.4811	14.6444	14.8836	14.1921	14.2489	14.3293	14.1032
P02767	Transthyretin OS=Rattus norvegicus OX=10116 GN=Ttr PE=1 SV=1	FTEGVYRVELDTK	1	1.24486e+06	308234	1.28072e+06	765723	1.12922e+06	2.26907e+06	1.05915e+06	1.91615e+06	33.5575	28.7601	33.4729	33.4775	33.457	33.2501	33.5488	33.3573
P20156	Neurosecretory protein VGF OS=Rattus norvegicus OX=10116 GN=Vgf PE=1 SV=3	THLGETLTPLSK	0	1.76395e+07	1.85403e+07	1.75653e+07	1.63556e+07	30486819	2.62427e+07	27588070	28779044	21.6092	21.404	21.7257	21.5396	21.8257	21.5907	21.5321	21.5277
M0RBF1	Complement C3 OS=Rattus norvegicus OX=10116 GN=C3 PE=1 SV=1	VLIEDGSGEAVLSR	0	1.97053e+07	20855350	1.79512e+07	1.90966e+07	40371731	45983194	45759196	43091642	35.6144	35.7741	35.6849	35.7897	35.5489	35.8557	35.7407	35.277
M0RBF1	Complement C3 OS=Rattus norvegicus OX=10116 GN=C3 PE=1 SV=1	AAVFNHFISDGVK	0	3258353	2.87093e+06	3.52923e+06	2.93341e+06	7.12572e+06	7.09219e+06	7.18284e+06	6.31456e+06	34.1865	34.155	34.0065	34.046	33.9573	33.728	34.091	33.7706
M0RBF1	Complement C3 OS=Rattus norvegicus OX=10116 GN=C3 PE=1 SV=1	VVPEGMR	0	7111140	12627474	1.25512e+07	1.08769e+07	41900908	35144540	41360757	34185036	8.4378	8.24729	8.46642	8.3798	8.48504	8.70271	8.56813	9.11312
A0A0G2JZ73	Alpha-1-antiproteinase OS=Rattus norvegicus OX=10116 GN=Serpina1 PE=1 SV=1	IVDLMK	0	62030706	60984502	67264296	60060726	119348200	120984248	114817036	119510720	20.1385	20.1387	20.3484	20.2455	20.3318	20.1048	20.2508	20.2972
A0A0G2JZ73	Alpha-1-antiproteinase OS=Rattus norvegicus OX=10116 GN=Serpina1 PE=1 SV=1	MQHLEQTLTK	0	2.46469e+07	2.66623e+07	25342362	2.22072e+07	40995630	47347702	40004953	44606199	11.4582	11.8762	11.8057	11.7874	11.7558	11.4471	11.8184	11.4128
A0A0G2JZ73	Alpha-1-antiproteinase OS=Rattus norvegicus OX=10116 GN=Serpina1 PE=1 SV=1	SAILYFPK	0	98350998	93506827	106434889	93335222	212803252	168133916	177544576	174570544	39.1563	39.2181	39.3917	39.3578	38.9385	39.1686	39.1153	39.142
A0A0G2JZ73	Alpha-1-antiproteinase OS=Rattus norvegicus OX=10116 GN=Serpina1 PE=1 SV=1	TLLSSLGITR	0	85482920	95237104	140187152	121367430	218587572	193467200	237718860	187477760	55.7963	55.9351	56.0106	56.0553	55.7537	56.1644	55.9527	55.7157
A0A0G2JZ73	Alpha-1-antiproteinase OS=Rattus norvegicus OX=10116 GN=Serpina1 PE=1 SV=1	VFNNDADLSGITEDAPLK	0	62050506	67747733	62218964	59259579	104473352	106236182	113307136	102166934	52.0587	52.2866	52.3104	52.2961	51.95	52.2157	52.1723	52.1692
Q6P6Q2	Keratin, type II cytoskeletal 5 OS=Rattus norvegicus OX=10116 GN=Krt5 PE=1 SV=1	SLDLDSIIAEVK	0	489188816	694362608	722000944	533949648	455067992	424989352	391794832	369855896	70.6408	70.6582	70.7448	70.8019	70.6273	70.6648	70.8074	70.7288
Q6P6Q2	Keratin, type II cytoskeletal 5 OS=Rattus norvegicus OX=10116 GN=Krt5 PE=1 SV=1	LRSEIDNVK	1	43264907	463043	5.21226e+06	4.82686e+06	2.19518e+06	1.94455e+06	27930828	35377930	7.72286	7.55457	7.6007	7.52554	7.56519	7.5477	7.60783	8.04946
G3V9R9	Afamin OS=Rattus norvegicus OX=10116 GN=Afm PE=1 SV=1	LCFFYNK	0	8.23241e+06	1.28461e+07	8.04362e+06	7.56578e+06	6.58966e+06	6.56985e+06	5.94665e+06	5.9441e+06	15.4447	15.0884	15.3496	15.6538	15.2006	14.9069	14.9522	15.1058
P24090	Alpha-2-HS-glycoprotein OS=Rattus norvegicus OX=10116 GN=Ahsg PE=1 SV=2	QYGFCK	0	1.09998e+07	1.25526e+07	1.14089e+07	1.12504e+07	2.49998e+07	2.68753e+07	2.42352e+07	2.43231e+07	12.8545	12.9731	12.9149	13.0398	12.6498	12.7811	12.9978	12.4133
P20059	Hemopexin OS=Rattus norvegicus OX=10116 GN=Hpx PE=1 SV=3	GEFVWR	0	62589926	62536572	58350299	61898299	109492242	106560422	106636998	109107528	30.9651	31.0888	30.8814	31.196	31.1934	31.1	31.0539	31.4859
P20059	Hemopexin OS=Rattus norvegicus OX=10116 GN=Hpx PE=1 SV=3	GATYAFSGSHYWR	0	20925580	21840272	1.99997e+07	17461452	36755862	35029361	34339193	34238853	33.7835	33.8506	33.5598	33.7283	33.6229	33.3829	33.6972	33.5201
A0A0G2JSK1	RCG20603 OS=Rattus norvegicus OX=10116 GN=Serpina3c PE=3 SV=1	IKDLTTPYVR	1	575857	640572	685600	446746	1.03634e+06	1.01884e+06	871861	941758	19.4976	19.5657	19.8258	19.552	19.8495	19.5217	19.8372	19.956
Q6IMF3	Keratin, type II cytoskeletal 1 OS=Rattus norvegicus OX=10116 GN=Krt1 PE=2 SV=1	FLEQQNQVLQTK	0	550742224	512351248	528448960	530281920	379608160	404410856	391345456	355342848	27.2195	27.2639	27.3154	27.3952	27.0424	26.7416	27.0777	26.9316
Q6IMF3	Keratin, type II cytoskeletal 1 OS=Rattus norvegicus OX=10116 GN=Krt1 PE=2 SV=1	WELLQQVDTSTR	0	565244176	697700144	717471824	658761392	432364696	480276912	476368928	454563992	50.5358	50.8792	50.8791	51.0174	50.407	50.8649	50.7663	50.6385
Q6IMF3	Keratin, type II cytoskeletal 1 OS=Rattus norvegicus OX=10116 GN=Krt1 PE=2 SV=1	DYQELMNTK	0	133329100	141918000	134285720	134064544	104531136	106663780	106197018	97073760	29.0183	28.987	28.9341	29.3902	29.4129	29.1253	28.9641	29.3726
D3ZJF8	Fc fragment of IgG-binding protein OS=Rattus norvegicus OX=10116 GN=Fcgbp PE=1 SV=3	ISVINGGSK	0	495343368	478404440	526616464	471544008	353865928	377693128	383031248	342418840	18.1646	17.9086	18.2052	18.2863	18.1837	17.9416	18.0423	18.167
A0A0H2UHI5	Serine protease inhibitor A3N OS=Rattus norvegicus OX=10116 GN=Serpina3n PE=1 SV=1	GFGHLLQR	0	16910908	1.47861e+07	1.70366e+07	1.49703e+07	3.06252e+07	30655473	2.83068e+07	30834292	19.2102	19.1275	19.3897	19.3322	19.3921	19.1207	19.2853	19.4928
Q63041	Alpha-1-macroglobulin OS=Rattus norvegicus OX=10116 GN=A1m PE=1 SV=1	GSIFNSGSHVLPLEQGK	0	1.20566e+06	1.47198e+06	1.15529e+06	1.11945e+06	4.64912e+06	4.20684e+06	4.52723e+06	3.90375e+06	39.8991	39.8337	40.1226	40.1534	39.7047	40.0801	39.9439	39.9842
Q63041	Alpha-1-macroglobulin OS=Rattus norvegicus OX=10116 GN=A1m PE=1 SV=1	YGAATFTK	0	3.35865e+06	3.49487e+06	3422020	3.04787e+06	8.59325e+06	8.84497e+06	8.23203e+06	8.62617e+06	13.1811	13.2026	13.1689	13.2992	12.8373	13.0609	13.2218	12.6412
Q63041	Alpha-1-macroglobulin OS=Rattus norvegicus OX=10116 GN=A1m PE=1 SV=1	LLLQEVR	0	4.6302e+06	5.01088e+06	4.66771e+06	4.46234e+06	6.28494e+06	6.36975e+06	5.63343e+06	5.50096e+06	17.5685	17.1041	17.5891	17.5796	17.5741	17.0026	17.0789	17.2743
Q03626	Murinoglobulin-1 OS=Rattus norvegicus OX=10116 GN=Mug1 PE=2 SV=1	HGIPFFVK	0	24262107	29359067	2.39051e+07	23457828	52144794	59246484	56458361	58494217	32.3273	32.3991	32.3184	32.2591	32.424	32.3149	32.3675	32.4756
Q03626	Murinoglobulin-1 OS=Rattus norvegicus OX=10116 GN=Mug1 PE=2 SV=1	HTSSWLVTPK	0	2.19018e+07	2.28998e+07	2.33598e+07	2.95212e+07	52763011	51242447	54351155	51900210	19.0696	18.9507	19.2826	19.2581	19.1105	18.8999	19.0654	19.3035
Q03626	Murinoglobulin-1 OS=Rattus norvegicus OX=10116 GN=Mug1 PE=2 SV=1	LTAQPAPSPEDLALSMGTIK	0	1.29121e+07	21086212	1.75811e+07	20635847	33889417	35131142	31608139	2.81364e+07	62.9744	63.299	63.0357	63.0858	62.8908	63.2408	63.0408	63.0154
Q03626	Murinoglobulin-1 OS=Rattus norvegicus OX=10116 GN=Mug1 PE=2 SV=1	TPLVTIQSSGSFSQK	0	3.30545e+06	3.49793e+06	3.02948e+06	2.97277e+06	8.57592e+06	8.38057e+06	8.07651e+06	7523886	35.0237	35.0614	34.9409	34.9513	34.7551	34.9082	35.0117	34.6418
Q6IFV1	Keratin, type I cytoskeletal 14 OS=Rattus norvegicus OX=10116 GN=Krt14 PE=2 SV=1	VTMQNLNDR	0	322823744	362341144	338189656	298690296	220080880	240561896	248727776	246437680	14.0061	13.9032	13.943	14.1684	13.3697	13.7674	13.9202	13.2625
Q6IFV1	Keratin, type I cytoskeletal 14 OS=Rattus norvegicus OX=10116 GN=Krt14 PE=2 SV=1	ILNEMR	0	86108409	94851009	81682270	63676872	50402208	80069789	72788145	80924567	11.4548	11.799	11.7296	11.6864	11.7111	11.4783	11.7325	11.4393
Q6IFV1	Keratin, type I cytoskeletal 14 OS=Rattus norvegicus OX=10116 GN=Krt14 PE=2 SV=1	ILLDVK	0	533210608	561688416	564832464	563843808	511783440	512099696	504041600	487576400	14.7821	14.6441	14.7849	14.8263	14.4836	14.4628	14.5221	14.3966
P02770	Serum albumin OS=Rattus norvegicus OX=10116 GN=Alb PE=1 SV=2	LATDVTK	0	603145488	289639576	384378608	325152116	534393872	431601888	445532560	487126992	6.77061	6.59073	6.62407	6.72291	6.58049	6.57548	6.70564	6.59358
P02770	Serum albumin OS=Rattus norvegicus OX=10116 GN=Alb PE=1 SV=2	LGEYGFQNAVLVR	0	840910800	975922032	1029085760	889519056	988550608	966428784	1074589792	920646848	49.8209	50.3146	50.209	50.4356	49.6916	50.2278	50.1591	50.0058
Q62669	Beta-globin OS=Rattus norvegicus OX=10116 GN=LOC103694855 PE=1 SV=1	LHVDPENFR	0	959364780	1015291344	967657020	797555946	2095452600	2002268208	1947223104	2018837664	21.9768	21.8209	22.0654	22.0297	22.1967	22.0122	21.7928	21.8814
Q62669	Beta-globin OS=Rattus norvegicus OX=10116 GN=LOC103694855 PE=1 SV=1	EFTPSAQAAFQK	0	18781712	19057099	18098566	18271053	86016440	88252196	86934416	80894252	28.3666	28.3377	28.2599	28.5476	28.6348	28.2454	28.052	28.2842
Q62669	Beta-globin OS=Rattus norvegicus OX=10116 GN=LOC103694855 PE=1 SV=1	VVAGVASALAHK	0	426261660	463889244	476532060	402348072	1643444496	1929745968	1819473216	1702473840	15.6731	15.1267	15.4428	15.7809	15.4064	14.9553	14.9394	15.2047
Q62669	Beta-globin OS=Rattus norvegicus OX=10116 GN=LOC103694855 PE=1 SV=1	VVAGVASALAHKYH	1	3.11001e+07	33520344	3.19525e+07	2.21947e+07	117138108	125388981	94612782	106609494	22.3565	22.0103	22.1551	22.2956	22.3107	22.2408	21.8296	21.8773
P02091	Hemoglobin subunit beta-1 OS=Rattus norvegicus OX=10116 GN=Hbb PE=1 SV=3	LLVVYPWTQR	0	2032761440	2353118848	2258676800	1992596384	7668526976	7775583360	8826372096	6840303232	57.6436	57.5826	57.8288	57.8968	57.6041	57.876	57.848	57.5886
P02091	Hemoglobin subunit beta-1 OS=Rattus norvegicus OX=10116 GN=Hbb PE=1 SV=3	YFDSFGDLSSASAIMGNPK	0	194488332	218274344	200521444	180415056	664180032	687918016	705489344	673816144	68.5761	68.6923	68.7528	68.7487	68.5457	68.7637	68.6834	68.4962
P02091	Hemoglobin subunit beta-1 OS=Rattus norvegicus OX=10116 GN=Hbb PE=1 SV=3	KVINAFNDGLK	1	230272508	224758772	233473848	216971082	701607720	761229144	794999504	763528576	19.8189	19.8996	20.1218	19.9399	20.2233	19.8932	20.0879	20.2144
P02091	Hemoglobin subunit beta-1 OS=Rattus norvegicus OX=10116 GN=Hbb PE=1 SV=3	VINAFNDGLK	0	206765144	225799356	213777488	193040376	865975088	867454800	857036288	785342432	29.0198	29.027	28.9297	29.359	29.4399	29.2048	29.0075	29.2908
P02091	Hemoglobin subunit beta-1 OS=Rattus norvegicus OX=10116 GN=Hbb PE=1 SV=3	EFTPCAQAAFQK	0	83766876	89868876	91966972	75915658	355264320	357306888	363213976	335531272	29.6262	29.781	29.6322	30.0323	30.1449	30.0957	29.8559	30.505
P11517	Hemoglobin subunit beta-2 OS=Rattus norvegicus OX=10116 PE=1 SV=2	ATVSGLWGK	0	78816149	80634113	81995520	77448401	313520004	338793392	340144416	318016792	28.6697	28.5916	28.5342	28.9049	28.9555	28.5634	28.4744	28.6843
P11517	Hemoglobin subunit beta-2 OS=Rattus norvegicus OX=10116 PE=1 SV=2	FGDLSSASAIMGNPQVK	0	94051725	104359136	100730477	95602214	375555360	369620448	403996592	362629828	49.1446	49.7047	49.4981	49.7889	49.2333	49.5931	49.5981	49.3672
P42930	Heat shock protein beta-1 OS=Rattus norvegicus OX=10116 GN=Hspb1 PE=1 SV=1	QLSSGVSEIR	0	5242010	5.2441e+06	5.01169e+06	5.03353e+06	1.95133e+07	1.68539e+07	1.97366e+07	1.66743e+07	15.7146	15.2368	15.5506	15.87	15.5587	15.0953	15.1002	15.3456
P01946	Hemoglobin subunit alpha-1/2 OS=Rattus norvegicus OX=10116 GN=Hba1 PE=1 SV=3	MFAAFPTTK	0	506740320	513604616	529708736	489850560	2367467584	1864181792	1829190688	1776665120	34.9985	35.0977	35.0006	35.0571	34.8684	34.9304	35.0046	34.7672
P01946	Hemoglobin subunit alpha-1/2 OS=Rattus norvegicus OX=10116 GN=Hba1 PE=1 SV=3	TYFSHIDVSPGSAQVK	0	153026092	171924864	150829196	132282826	602988816	563593248	548333728	564116208	32.8037	33.0536	32.8749	32.6232	32.838	32.7245	32.8925	32.8138
P01946	Hemoglobin subunit alpha-1/2 OS=Rattus norvegicus OX=10116 GN=Hba1 PE=1 SV=3	AADHVEDLPGALSTLSDLHAHK	0	1.56898e+07	22237924	16637254	1.45939e+07	49725843	50261647	55095182	53244601	44.8723	44.8345	45.107	44.7218	44.4927	44.7374	44.6649	44.8345
P01946	Hemoglobin subunit alpha-1/2 OS=Rattus norvegicus OX=10116 GN=Hba1 PE=1 SV=3	VDPVNFK	0	180387568	176838872	184938356	178010460	654293856	678971072	628826432	614134800	17.4209	17.0427	17.4001	17.4978	17.4707	17.037	17.1549	17.32
F1LRV4	Heat shock 70 kDa protein 4 OS=Rattus norvegicus OX=10116 GN=Hspa4 PE=1 SV=1	LKETAESVLK	1	2.82483e+07	2.82757e+07	29682868	2.50763e+07	3.01065e+07	3.13687e+07	2.85718e+07	2.95811e+07	11.2906	11.7116	11.6416	11.5917	11.633	11.2133	11.5814	11.3225
F1LRV4	Heat shock 70 kDa protein 4 OS=Rattus norvegicus OX=10116 GN=Hspa4 PE=1 SV=1	VEPPLR	0	129173352	128886798	135415188	132657180	125179804	138208486	132891614	135099040	9.06891	9.40012	9.41701	9.21035	9.75038	9.57792	9.4591	9.78766
F1LRV4	Heat shock 70 kDa protein 4 OS=Rattus norvegicus OX=10116 GN=Hspa4 PE=1 SV=1	TLGQPIK	0	9.57744e+07	105684544	9.99836e+07	9.55865e+07	109997879	112025863	115359455	100498812	8.46483	8.37504	8.51418	8.39902	8.56456	8.71573	8.588	8.97812
F1LRV4	Heat shock 70 kDa protein 4 OS=Rattus norvegicus OX=10116 GN=Hspa4 PE=1 SV=1	QSLTADPVVK	0	55409767	5.97583e+07	5.75965e+07	5.63446e+07	51531314	41613042	47625674	47908991	15.4796	15.0567	15.5675	15.7145	15.5512	15.1939	15.1304	15.3849

## Sheet: Protein quantitation
Protein ID	ProteinDescription	Total Normalized Area								Average		Fold Change
		Sham-1	Sham-2	Sham-3	Sham-4	TBI-1	TBI-2	TBI-3	TBI-4	Sham	TBI	TBI:Sham
A0A0G2JSK1	RCG20603 OS=Rattus norvegicus OX=10116 GN=Serpina3c PE=3 SV=1	575857	640572	685600	446746	1.03634e+06	1.01884e+06	871861	941758	587194	967200	1.64716
A0A0G2JZ73	Alpha-1-antiproteinase OS=Rattus norvegicus OX=10116 GN=Serpina1 PE=1 SV=1	3.32562e+08	3.44138e+08	401447663	3.5623e+08	696208006	636169248	683392561	628332157	3.58595e+08	661025493	1.84338
A0A0H2UHI5	Serine protease inhibitor A3N OS=Rattus norvegicus OX=10116 GN=Serpina3n PE=1 SV=1	16910908	1.47861e+07	1.70366e+07	1.49703e+07	3.06252e+07	30655473	2.83068e+07	30834292	1.5926e+07	3.01054e+07	1.89034
D3ZJF8	Fc fragment of IgG-binding protein OS=Rattus norvegicus OX=10116 GN=Fcgbp PE=1 SV=3	495343368	478404440	526616464	471544008	353865928	377693128	383031248	342418840	492977070	364252286	0.738883
F1LRV4	Heat shock 70 kDa protein 4 OS=Rattus norvegicus OX=10116 GN=Hspa4 PE=1 SV=1	308605835	3.22605e+08	322678187	3.09665e+08	3.16815e+08	3.23216e+08	3.24448e+08	3.13088e+08	3.15888e+08	319391993	1.01109
G3V9R9	Afamin OS=Rattus norvegicus OX=10116 GN=Afm PE=1 SV=1	8.23241e+06	1.28461e+07	8.04362e+06	7.56578e+06	6.58966e+06	6.56985e+06	5.94665e+06	5.9441e+06	9.17198e+06	6.26257e+06	0.682793
M0RBF1	Complement C3 OS=Rattus norvegicus OX=10116 GN=C3 PE=1 SV=1	3.00748e+07	3.63538e+07	3.40316e+07	3.29068e+07	8.93984e+07	8.82199e+07	9.43028e+07	8.35912e+07	3.33417e+07	8.88781e+07	2.66567
P01946	Hemoglobin subunit alpha-1/2 OS=Rattus norvegicus OX=10116 GN=Hba1 PE=1 SV=3	8.55844e+08	884606276	882113542	8.14738e+08	3674476099	3157007759	3061446030	3008160729	8.59325e+08	3.22527e+09	3.75326
P02091	Hemoglobin subunit beta-1 OS=Rattus norvegicus OX=10116 GN=Hbb PE=1 SV=3	1.94351e+09	2169280914	2.09152e+09	1.82704e+09	6745212152	6921172831	7413403310	6312142566	2.00784e+09	6.84798e+09	3.41062
P02767	Transthyretin OS=Rattus norvegicus OX=10116 GN=Ttr PE=1 SV=1	1.49162e+08	1.44998e+08	1.60283e+08	1.56214e+08	2.60639e+08	2.90641e+08	2.71205e+08	2.75835e+08	1.52664e+08	2.7458e+08	1.79859
P02770	Serum albumin OS=Rattus norvegicus OX=10116 GN=Alb PE=1 SV=2	1444056288	1265561608	1413464368	1214671172	1522944480	1398030672	1520122352	1407773840	1334438359	1462217836	1.09576
P11517	Hemoglobin subunit beta-2 OS=Rattus norvegicus OX=10116 PE=1 SV=2	1.92189e+09	2135999819	2.07372e+09	1.81968e+09	6770107484	6941668655	7452054974	6318973042	1.98782e+09	6.8707e+09	3.45639
P20059	Hemopexin OS=Rattus norvegicus OX=10116 GN=Hpx PE=1 SV=3	83515506	84376844	7.835e+07	79359751	146248104	141589783	140976191	143346381	8.14005e+07	1.4304e+08	1.75724
P20156	Neurosecretory protein VGF OS=Rattus norvegicus OX=10116 GN=Vgf PE=1 SV=3	1.76395e+07	1.85403e+07	1.75653e+07	1.63556e+07	30486819	2.62427e+07	27588070	28779044	1.75251e+07	2.82742e+07	1.61335
P24090	Alpha-2-HS-glycoprotein OS=Rattus norvegicus OX=10116 GN=Ahsg PE=1 SV=2	1.09998e+07	1.25526e+07	1.14089e+07	1.12504e+07	2.49998e+07	2.68753e+07	2.42352e+07	2.43231e+07	1.15529e+07	2.51084e+07	2.17334
P42930	Heat shock protein beta-1 OS=Rattus norvegicus OX=10116 GN=Hspb1 PE=1 SV=1	5242010	5.2441e+06	5.01169e+06	5.03353e+06	1.95133e+07	1.68539e+07	1.97366e+07	1.66743e+07	5.13283e+06	1.81945e+07	3.54473
Q03626	Murinoglobulin-1 OS=Rattus norvegicus OX=10116 GN=Mug1 PE=2 SV=1	6.23814e+07	7.6843e+07	6.78755e+07	7.65877e+07	1.47373e+08	1.54001e+08	1.50494e+08	1.46055e+08	7.09219e+07	1.49481e+08	2.10768
Q62669	Beta-globin OS=Rattus norvegicus OX=10116 GN=LOC103694855 PE=1 SV=1	4.91024e+08	523290743	5.10146e+08	4.25637e+08	1371361508	1440719915	1374037450	1356867918	4.87524e+08	1.38575e+09	2.84241
Q63041	Alpha-1-macroglobulin OS=Rattus norvegicus OX=10116 GN=A1m PE=1 SV=1	9.1945e+06	9.97773e+06	9.24502e+06	8.62966e+06	1.95273e+07	1.94216e+07	1.83927e+07	1.80309e+07	9.26173e+06	1.88431e+07	2.03451
Q6IFU7	Keratin, type I cytoskeletal 42 OS=Rattus norvegicus OX=10116 GN=Krt42 PE=3 SV=1	4.30542e+07	4.74255e+07	40841135	31838436	25201104	4.00349e+07	3.63941e+07	4.04623e+07	40789820	3.55231e+07	0.870881
Q6IFV1	Keratin, type I cytoskeletal 14 OS=Rattus norvegicus OX=10116 GN=Krt14 PE=2 SV=1	8.99089e+08	9.71455e+08	943863255	894372540	757065424	7.92696e+08	7.89163e+08	7.74476e+08	927194854	7.7835e+08	0.839468
Q6IMF3	Keratin, type II cytoskeletal 1 OS=Rattus norvegicus OX=10116 GN=Krt1 PE=2 SV=1	1249315500	1351969392	1380206504	1323107856	916503992	991351548	973911402	906980600	1326149813	9.47187e+08	0.714238
Q6P6Q2	Keratin, type II cytoskeletal 5 OS=Rattus norvegicus OX=10116 GN=Krt5 PE=1 SV=1	532453723	6.94826e+08	7.27213e+08	5.38777e+08	4.57263e+08	4.26934e+08	419725660	405233826	6.23317e+08	4.27289e+08	0.685508
